# Supplementary material for: Marked Reduction of AKT1 Expression and Deregulation of AKT1-Associated Pathways in Peripheral Blood Mononuclear Cells of Schizophrenia Patients
Source: PLoS One. 2012 Feb 29;7(2):e32618. doi: 10.1371/journal.pone.0032618 (PMC3290567; doi:10.1371/journal.pone.0032618)
Supplement: Table S2 — List of deregulated genes. Transcripts differentially expressed between patients and controls; Benjamini-Hochberg correction for multiple comparisons, False Discovery Rate (FDR) set to 0.05 (see also main text). (XLSX) [file pone.0032618.s002.xlsx]

## Sheet: schizo vs control voor Nico-1
Column #	Probeset ID	Gene Title	Gene Symbol	p-value(patients vs controls)	GMeanRatio(patients vs controls)	GFoldChange(patients vs controls)
18851	209426_s_at	alpha-methylacyl-CoA racemase	AMACR	1.79E-08	0.80397	-124383
2939	1556321_a_at	MRNA full length insert cDNA clone EUROIMAGE 283668	---	4.00E-08	122989	122989
23090	213778_x_at	zinc finger protein 276	ZNF276	3.33E-08	0.835598	-119675
22932	213620_s_at	intercellular adhesion molecule 2	ICAM2	5.98E-08	0.874271	-114381
21918	212601_at	zinc finger, ZZ-type with EF-hand domain 1	ZZEF1	6.60E-08	0.891423	-11218
21827	212510_at	glycerol-3-phosphate dehydrogenase 1-like	GPD1L	8.64E-08	0.890056	-112353
12508	203047_at	serine/threonine kinase 10	STK10	1.57E-07	0.883858	-11314
18920	209495_at	centrosomal protein 250kDa	CEP250	1.62E-07	0.825333	-121163
32130	222839_s_at	poly(A) polymerase gamma	PAPOLG	3.43E-07	0.866773	-115371
34676	225407_at	myelin basic protein	MBP	2.86E-07	0.864826	-11563
11822	202362_at	RAP1A, member of RAS oncogene family	RAP1A	2.84E-07	108926	108926
14341	204882_at	Rho GTPase activating protein 25	ARHGAP25	3.83E-07	0.825759	-121101
14142	204683_at	intercellular adhesion molecule 2	ICAM2	5.13E-07	0.86748	-115276
22476	213161_at	Chromosome 9 open reading frame 97	C9orf97	5.02E-07	0.873185	-114523
717	1553239_at	family with sequence similarity 124A	FAM124A	7.58E-07	11172	11172
28607	219311_at	centrosomal protein 76kDa	CEP76	5.00E-07	0.828189	-120745
54366	40420_at	serine/threonine kinase 10	STK10	1.22E-06	0.896205	-111582
18648	209222_s_at	oxysterol binding protein-like 2	OSBPL2	9.34E-07	0.905737	-110407
54317	38149_at	Rho GTPase activating protein 25	ARHGAP25	9.23E-07	0.828948	-120635
18201	208774_at	casein kinase 1, delta	CSNK1D	1.54E-06	0.828073	-120762
21047	211714_x_at	tubulin, beta	TUBB	2.10E-06	0.887305	-112701
21445	212127_at	Ran GTPase activating protein 1	RANGAP1	6.34E-06	0.903494	-110681
33561	224281_s_at	neugrin, neurite outgrowth associated	NGRN	4.86E-06	0.843107	-118609
18541	209115_at	ubiquitin-activating enzyme E1C (UBA3 homolog, yeast)	UBE1C	1.33E-06	110899	110899
21498	212180_at	v-crk sarcoma virus CT10 oncogene homolog (avian)-like	CRKL	1.75E-06	0.91662	-109096
13059	203600_s_at	chromosome 4 open reading frame 8	C4orf8	2.02E-06	0.902362	-11082
23194	213882_at	TM2 domain containing 1	TM2D1	1.70E-06	0.837119	-119457
21443	212125_at	Ran GTPase activating protein 1	RANGAP1	1.93E-05	0.898026	-111355
27669	218372_at	mediator of RNA polymerase II transcription, subunit 9 homolog (S. cerevisiae)	MED9	3.02E-06	0.852392	-117317
20684	211333_s_at	Fas ligand (TNF superfamily, member 6)	FASLG	1.81E-06	0.607292	-164665
23490	214179_s_at	nuclear factor (erythroid-derived 2)-like 1	NFE2L1	3.36E-06	0.89136	-112188
12113	202653_s_at	membrane-associated ring finger (C3HC4) 7	7-Mar	2.55E-06	111885	111885
13870	204411_at	kinesin family member 21B	KIF21B	2.70E-06	0.829095	-120614
12706	203246_s_at	tumor suppressor candidate 4	TUSC4	2.54E-06	0.857938	-116558
13282	203823_at	regulator of G-protein signalling 3	RGS3	4.01E-06	0.814554	-122767
43197	233935_at	CDNA: FLJ23051 fis, clone LNG02642	---	2.12E-06	0.791249	-126382
12792	203333_at	kinesin-associated protein 3	KIFAP3	2.08E-06	0.831871	-120211
15556	206098_at	zinc finger and BTB domain containing 6	ZBTB6	2.13E-06	0.768194	-130175
36628	227361_at	heparan sulfate (glucosamine) 3-O-sulfotransferase 3B1	HS3ST3B1	2.09E-06	0.741584	-134847
36623	227356_at	CDNA: FLJ22198 fis, clone HRC01218	---	1.47E-05	114652	114652
30812	221517_s_at	cofactor required for Sp1 transcriptional activation, subunit 6, 77kDa	CRSP6	2.40E-06	0.86106	-116136
12139	202679_at	Niemann-Pick disease, type C1	NPC1	2.44E-06	0.74203	-134765
10218	200758_s_at	nuclear factor (erythroid-derived 2)-like 1	NFE2L1	4.98E-06	0.902779	-110769
34981	225712_at	gem (nuclear organelle) associated protein 5	GEMIN5	3.46E-06	0.890914	-112244
47864	238603_at	hypothetical protein LOC254559	LOC254559	2.76E-05	0.869342	-11503
35259	225991_at	transmembrane protein 41A	TMEM41A	3.31E-06	0.862163	-115987
36518	227251_at	WD repeat domain 22	WDR22	1.13E-05	0.879723	-113672
23010	213698_at	zinc finger, MYM-type 6	ZMYM6	6.15E-06	0.888478	-112552
21579	212261_at	trinucleotide repeat containing 15	TNRC15	2.90E-06	0.896194	-111583
24395	215089_s_at	RNA binding motif protein 10	RBM10	3.15E-06	0.906715	-110288
18452	209026_x_at	tubulin, beta	TUBB	1.14E-05	0.890596	-112284
11186	201726_at	ELAV (embryonic lethal, abnormal vision, Drosophila)-like 1 (Hu antigen R)	ELAVL1	4.30E-06	0.92569	-108028
21716	212399_s_at	vestigial like 4 (Drosophila)	VGLL4	3.23E-06	0.882716	-113287
36121	226854_at	---	---	3.68E-06	0.82557	-121128
10378	200918_s_at	signal recognition particle receptor ('docking protein')	SRPR	3.91E-06	0.944756	-105847
37660	228394_at	serine/threonine kinase 10	STK10	6.67E-06	0.862982	-115877
42346	233081_at	CDNA FLJ12305 fis, clone MAMMA1001890	---	4.10E-06	0.885706	-112904
12465	203004_s_at	myocyte enhancer factor 2D	MEF2D	4.91E-06	0.88064	-113554
626	1553117_a_at	serine/threonine kinase 38	STK38	4.75E-06	0.897466	-111425
5336	1560396_at	kelch-like 6 (Drosophila)	KLHL6	1.76E-05	11777	11777
40433	231167_at	Transcribed locus	---	5.05E-06	118892	118892
9998	200045_at	ATP-binding cassette, sub-family F (GCN20), member 1	ABCF1	5.08E-06	0.912962	-109534
24199	214892_x_at	chromosome 19 open reading frame 29	C19orf29	1.16E-05	0.912059	-109642
27798	218501_at	Rho guanine nucleotide exchange factor (GEF) 3	ARHGEF3	6.30E-06	0.858325	-116506
48765	239504_at	---	---	0.000465014	123297	123297
11821	202361_at	SEC24 related gene family, member C (S. cerevisiae)	SEC24C	5.90E-06	0.881953	-113385
33597	224318_s_at	hypothetical protein FLJ10081	FLJ10081	1.52E-05	0.907995	-110133
38329	229063_s_at	coiled-coil domain containing 107	CCDC107	5.94E-06	0.872227	-114649
34626	225357_s_at	INO80 complex homolog 1 (S. cerevisiae)	INOC1	6.36E-06	0.90485	-110516
30933	221640_s_at	leucine-rich repeats and death domain containing	LRDD	7.82E-06	0.841173	-118882
10809	201349_at	solute carrier family 9 (sodium/hydrogen exchanger), member 3 regulator 1	SLC9A3R1	6.22E-06	0.859006	-116414
12745	203286_at	ring finger protein 44	RNF44	6.27E-06	0.9031	-11073
54237	35617_at	mitogen-activated protein kinase 7	MAPK7	4.09E-05	0.878984	-113768
11820	202360_at	mastermind-like 1 (Drosophila)	MAML1	9.89E-06	0.911103	-109757
35996	226729_at	ubiquitin specific peptidase 37	USP37	6.49E-06	0.870441	-114884
34154	224884_at	A kinase (PRKA) anchor protein 13	AKAP13	6.45E-06	0.916364	-109127
27122	217825_s_at	ubiquitin-conjugating enzyme E2, J1 (UBC6 homolog, yeast)	UBE2J1	2.19E-05	125606	125606
13269	203810_at	DnaJ (Hsp40) homolog, subfamily B, member 4	DNAJB4	1.36E-05	0.772494	-129451
38055	228789_at	myotubularin related protein 6	MTMR6	9.47E-06	115834	115834
38341	229075_at	Transcribed locus	---	9.67E-06	0.811484	-123231
37827	228561_at	cell division cycle 37 homolog (S. cerevisiae)-like 1	CDC37L1	6.63E-06	0.730034	-13698
22474	213159_at	pecanex homolog (Drosophila)	PCNX	1.12E-05	0.880304	-113597
49325	240064_at	Transcribed locus, strongly similar to XP_529518.1 hypothetical protein XP_5295	---	6.80E-06	0.823475	-121437
36615	227348_at	prolyl-tRNA synthetase 2, mitochondrial (putative)	PARS2	6.85E-06	0.810265	-123416
12600	203140_at	B-cell CLL/lymphoma 6 (zinc finger protein 51)	BCL6	7.18E-06	135909	135909
32400	223110_at	KIAA1429	KIAA1429	1.88E-05	0.918683	-108852
35829	226561_at	hypothetical protein LOC285086	LOC285086	7.28E-06	115964	115964
18678	209252_at	histidyl-tRNA synthetase 2, mitochondrial (putative)	HARS2	7.59E-06	0.880262	-113603
27501	218204_s_at	FYVE and coiled-coil domain containing 1	FYCO1	7.54E-06	0.846949	-118071
22574	213261_at	lupus brain antigen 1	LBA1	8.53E-05	0.865274	-11557
33898	224627_at	glucosidase, beta (bile acid) 2	GBA2	7.92E-06	0.882071	-11337
39496	230230_at	Transcribed locus	---	9.16E-06	0.72719	-137516
12246	202786_at	serine threonine kinase 39 (STE20/SPS1 homolog, yeast)	STK39	7.68E-06	0.798337	-12526
35616	226348_at	---	---	7.93E-06	0.788331	-12685
10212	200752_s_at	calpain 1, (mu/I) large subunit	CAPN1	2.08E-05	0.895391	-111683
32620	223331_s_at	DEAD (Asp-Glu-Ala-Asp) box polypeptide 20	DDX20	9.18E-06	0.879112	-113751
14956	205497_at	zinc finger protein 175	ZNF175	8.41E-06	0.820375	-121895
13814	204355_at	DEAH (Asp-Glu-Ala-His) box polypeptide 30	DHX30	9.28E-06	0.88101	-113506
26520	217221_x_at	RNA binding motif protein 10	RBM10	8.73E-06	0.898764	-111264
35871	226604_at	transmembrane and tetratricopeptide repeat containing 3	TMTC3	1.15E-05	0.812904	-123016
20542	211168_s_at	UPF1 regulator of nonsense transcripts homolog (yeast)	UPF1	9.03E-06	0.867441	-115282
12619	203159_at	glutaminase	GLS	1.42E-05	0.840791	-118936
15576	206118_at	signal transducer and activator of transcription 4	STAT4	9.92E-06	0.79273	-126146
12631	203171_s_at	KIAA0409	KIAA0409	0.000713353	0.911359	-109726
22260	212945_s_at	MAX gene associated	MGA	1.02E-05	0.842708	-118665
18114	208687_x_at	heat shock 70kDa protein 8	HSPA8	1.04E-05	0.919987	-108697
49492	240231_at	Transcribed locus	---	1.07E-05	139925	139925
33754	224481_s_at	HECT domain containing 1	HECTD1	1.05E-05	0.92772	-107791
36063	226796_at	hypothetical protein LOC116236	LOC116236	1.04E-05	0.843823	-118508
28578	219282_s_at	transient receptor potential cation channel, subfamily V, member 2	TRPV2	1.16E-05	0.89832	-111319
28847	219551_at	ELL associated factor 2	EAF2	1.11E-05	129834	129834
18410	208984_x_at	RNA binding motif protein 10	RBM10	1.08E-05	0.903294	-110706
18554	209128_s_at	squamous cell carcinoma antigen recognized by T cells 3	SART3	1.76E-05	0.914811	-109312
12529	203068_at	kelch-like 21 (Drosophila)	KLHL21	1.11E-05	0.898286	-111323
22211	212894_at	suppressor of var1, 3-like 1 (S. cerevisiae)	SUPV3L1	1.82E-05	0.859948	-116286
36911	227645_at	phosphoinositide-3-kinase, regulatory subunit 5, p101	PIK3R5	1.08E-05	0.890459	-112302
34752	225483_at	vacuolar protein sorting 26 homolog B (S. pombe)	VPS26B	1.12E-05	0.905026	-110494
12908	203449_s_at	telomeric repeat binding factor (NIMA-interacting) 1	TERF1	1.14E-05	0.893945	-111864
46196	236935_at	CDNA clone IMAGE:4813920	---	1.28E-05	0.71045	-140756
13788	204329_s_at	zinc finger protein 202	ZNF202	1.18E-05	0.855668	-116868
36641	227374_at	glutamyl-tRNA synthetase 2, mitochondrial (putative)	EARS2	1.20E-05	0.846674	-118109
47812	238551_at	fucosyltransferase 11 (alpha (1,3) fucosyltransferase)	FUT11	1.48E-05	0.794133	-125923
30555	221260_s_at	family with sequence similarity 130, member A1	FAM130A1	2.60E-05	0.850248	-117613
10853	201393_s_at	insulin-like growth factor 2 receptor	IGF2R	1.20E-05	0.871526	-114741
14736	205277_at	PR domain containing 2, with ZNF domain	PRDM2	1.40E-05	0.888678	-112527
18582	209156_s_at	collagen, type VI, alpha 2	COL6A2	2.00E-05	0.638822	-156538
48168	238907_at	Transcribed locus	---	1.45E-05	0.758222	-131887
44956	235695_at	CDNA FLJ34214 fis, clone FCBBF3021807	---	1.42E-05	0.860673	-116188
20252	210865_at	Fas ligand (TNF superfamily, member 6)	FASLG	1.28E-05	0.636886	-157014
44213	234952_s_at	CTD-binding SR-like protein rA9	KIAA1542	1.30E-05	0.901824	-110886
18465	209039_x_at	EH-domain containing 1	EHD1	1.30E-05	0.897411	-111432
36722	227455_at	chromosome 6 open reading frame 136	C6orf136	1.70E-05	0.859689	-116321
11381	201921_at	guanine nucleotide binding protein (G protein), gamma 10 /// hypothetical protei	GNG10 /// LOC552891	1.64E-05	11692	11692
12949	203490_at	E74-like factor 4 (ets domain transcription factor)	ELF4	0.000130378	0.893239	-111952
38321	229055_at	G protein-coupled receptor 68	GPR68	1.51E-05	0.729132	-137149
32098	222807_at	chromosome 11 open reading frame 30	C11orf30	1.78E-05	0.895495	-11167
14619	205160_at	Peroxisomal biogenesis factor 11A	PEX11A	1.65E-05	0.842848	-118645
12512	203051_at	bromo adjacent homology domain containing 1	BAHD1	1.54E-05	0.86709	-115328
41188	231922_at	zinc finger protein 276	ZNF276	4.37E-05	0.868384	-115156
19298	209880_s_at	selectin P ligand	SELPLG	1.64E-05	0.899909	-111122
12546	203085_s_at	transforming growth factor, beta 1	TGFB1	5.81E-05	0.882182	-113355
10361	200901_s_at	mannose-6-phosphate receptor (cation dependent)	M6PR	1.62E-05	0.91833	-108893
11574	202114_at	sorting nexin 2	SNX2	3.43E-05	110613	110613
19246	209828_s_at	interleukin 16 (lymphocyte chemoattractant factor)	IL16	2.91E-05	0.823564	-121423
21540	212222_at	proteasome (prosome, macropain) activator subunit 4	PSME4	3.31E-05	0.813333	-122951
28169	218873_at	gon-4-like (C. elegans)	GON4L	1.77E-05	0.921193	-108555
42451	233186_s_at	BTG3 associated nuclear protein /// similar to BTG3 associated nuclear protein i	BANP /// LOC649800	3.17E-05	0.902634	-110787
28101	218805_at	GTPase, IMAP family member 5	GIMAP5	1.74E-05	0.777964	-128541
18313	208886_at	H1 histone family, member 0	H1F0	0.000230102	135604	135604
34958	225689_at	chromosome 3 open reading frame 39	C3orf39	0.000175603	0.880008	-113635
21281	211962_s_at	zinc finger protein 36, C3H type-like 1	ZFP36L1	1.86E-05	11601	11601
19812	210402_at	potassium inwardly-rectifying channel, subfamily J, member 1	KCNJ1	0.00061327	107303	107303
28931	219635_at	zinc finger protein 606	ZNF606	2.04E-05	0.846603	-118119
28679	219383_at	hypothetical protein FLJ14213	FLJ14213	2.24E-05	0.679456	-147177
12592	203132_at	retinoblastoma 1 (including osteosarcoma)	RB1	4.44E-05	112646	112646
38487	229221_at	---	---	1.96E-05	130621	130621
33471	224187_x_at	heat shock 70kDa protein 8	HSPA8	2.41E-05	0.930415	-107479
13392	203933_at	RAB11 family interacting protein 3 (class II)	RAB11FIP3	2.37E-05	0.88902	-112483
28862	219566_at	pleckstrin homology domain containing, family F (with FYVE domain) member 1	PLEKHF1	2.24E-05	0.699537	-142952
10822	201362_at	influenza virus NS1A binding protein	IVNS1ABP	2.10E-05	0.879919	-113647
34970	225701_at	AT-hook transcription factor	AKNA	2.68E-05	0.906108	-110362
38998	229732_at	ZFP-36 for a zinc finger protein	HSZFP36	2.26E-05	0.797688	-125362
28341	219045_at	ras homolog gene family, member F (in filopodia)	RHOF	2.20E-05	0.871357	-114764
14975	205516_x_at	CDKN1A interacting zinc finger protein 1	CIZ1	3.02E-05	0.909332	-109971
31061	221769_at	splA/ryanodine receptor domain and SOCS box containing 3	SPSB3	2.29E-05	0.908893	-110024
32487	223197_s_at	SWI/SNF-related, matrix-associated actin-dependent regulator of chromatin, subfa	SMARCAD1	6.54E-05	0.91977	-108723
30942	221649_s_at	peter pan homolog (Drosophila)	PPAN	3.16E-05	0.898367	-111313
21462	212144_at	unc-84 homolog B (C. elegans)	UNC84B	3.89E-05	0.90144	-110934
39649	230383_x_at	Transcribed locus	---	2.48E-05	0.805614	-124129
30023	220727_at	potassium channel, subfamily K, member 10	KCNK10	2.70E-05	0.87998	-113639
35777	226509_at	zinc finger protein 641	ZNF641	2.76E-05	0.89177	-112137
13576	204117_at	prolyl endopeptidase	PREP	4.14E-05	0.904005	-110619
9953	200000_s_at	PRP8 pre-mRNA processing factor 8 homolog (S. cerevisiae)	PRPF8	2.69E-05	0.915972	-109174
23738	214427_at	nucleolar protein 1, 120kDa	NOL1	0.000134586	0.919562	-108747
54547	59644_at	BMP2 inducible kinase	BMP2K	2.81E-05	120062	120062
27905	218608_at	ATPase type 13A2	ATP13A2	4.50E-05	0.896654	-111526
3975	1557886_at	coiled-coil domain containing 46	CCDC46	0.000388163	107113	107113
49266	240005_at	Transcribed locus	---	2.70E-05	113203	113203
14479	205020_s_at	ADP-ribosylation factor-like 4A	ARL4A	3.33E-05	127957	127957
28842	219546_at	BMP2 inducible kinase	BMP2K	3.01E-05	119837	119837
25337	216033_s_at	FYN oncogene related to SRC, FGR, YES	FYN	2.73E-05	0.872715	-114585
35713	226445_s_at	tripartite motif-containing 41	TRIM41	2.84E-05	0.90396	-110624
35487	226219_at	Rho GTPase activating protein 30	ARHGAP30	3.39E-05	0.946592	-105642
4450	1558826_at	chromosome 20 open reading frame 174	C20orf174	6.93E-05	0.73588	-135892
33840	224569_s_at	interferon regulatory factor 2 binding protein 2	IRF2BP2	3.71E-05	111154	111154
12073	202613_at	CTP synthase	CTPS	3.44E-05	0.858392	-116497
19351	209933_s_at	CD300a molecule	CD300A	0.000533131	0.86257	-115933
30430	221135_s_at	asteroid homolog 1 (Drosophila)	ASTE1	3.82E-05	0.801332	-124792
18443	209017_s_at	lon peptidase 1, mitochondrial	LONP1	3.10E-05	0.918715	-108848
43996	234735_s_at	ubiquitin specific peptidase 21	USP21	4.58E-05	0.888719	-112522
35875	226608_at	similar to RIKEN cDNA 4921524J17	LOC388272	6.75E-05	11493	11493
11841	202381_at	ADAM metallopeptidase domain 9 (meltrin gamma)	ADAM9	2.98E-05	127466	127466
12373	202912_at	adrenomedullin	ADM	3.00E-05	176114	176114
21772	212455_at	YTH domain containing 1	YTHDC1	6.35E-05	0.921703	-108495
10413	200953_s_at	cyclin D2	CCND2	7.42E-05	0.838887	-119206
15725	206267_s_at	megakaryocyte-associated tyrosine kinase	MATK	3.14E-05	0.74457	-134306
27821	218524_at	E4F transcription factor 1	E4F1	4.75E-05	0.905894	-110388
49005	239744_at	Transcribed locus	---	3.36E-05	0.707065	-14143
11854	202394_s_at	ATP-binding cassette, sub-family F (GCN20), member 3	ABCF3	3.11E-05	0.891268	-1122
10620	201160_s_at	cold shock domain protein A	CSDA	3.49E-05	118807	118807
10689	201229_s_at	ariadne homolog 2 (Drosophila)	ARIH2	3.29E-05	0.84894	-117794
36809	227543_at	ribonuclease H2, subunit C	RNASEH2C	0.000426216	0.894563	-111786
2214	1555278_a_at	cytoskeleton associated protein 5	CKAP5	3.25E-05	0.909205	-109986
35936	226669_at	ubiquitin specific peptidase 42	USP42	6.74E-05	0.883642	-113168
15557	206099_at	protein kinase C, eta	PRKCH	3.48E-05	0.798522	-125231
22937	213625_at	zinc finger with KRAB and SCAN domains 4	ZKSCAN4	6.07E-05	0.843962	-118489
2197	1555259_at	sterile alpha motif and leucine zipper containing kinase AZK	ZAK	3.60E-05	116886	116886
47914	238653_at	CDNA FLJ43454 fis, clone OCBBF2034906	---	4.38E-05	0.766835	-130406
14110	204651_at	nuclear respiratory factor 1	NRF1	3.41E-05	0.883946	-113129
44412	235151_at	hypothetical protein LOC283357	LOC283357	4.82E-05	0.82533	-121164
32134	222843_at	fidgetin-like 1	FIGNL1	0.000491565	0.843734	-118521
39265	229999_at	---	---	4.01E-05	0.896716	-111518
34802	225533_at	PHD finger protein 19	PHF19	8.38E-05	0.924929	-108116
16114	206656_s_at	chromosome 20 open reading frame 3	C20orf3	5.00E-05	0.832785	-120079
10498	201038_s_at	Acidic (leucine-rich) nuclear phosphoprotein 32 family, member A	ANP32A	3.98E-05	109375	109375
21705	212388_at	ubiquitin specific peptidase 24	USP24	4.38E-05	0.890131	-112343
4362	1558689_a_at	hypothetical gene supported by BC030123	LOC441461	0.000231755	0.894704	-111769
50621	241360_at	coiled-coil domain containing 15	CCDC15	5.20E-05	0.894825	-111754
27489	218192_at	inositol hexaphosphate kinase 2	IHPK2	4.22E-05	0.910751	-1098
21286	211967_at	transmembrane protein 123	TMEM123	0.000101032	109995	109995
1050	1553681_a_at	perforin 1 (pore forming protein)	PRF1	4.23E-05	0.67392	-148386
14093	204634_at	NIMA (never in mitosis gene a)-related kinase 4	NEK4	4.09E-05	113775	113775
44912	235651_at	---	---	4.15E-05	0.737538	-135586
11021	201561_s_at	calsyntenin 1	CLSTN1	4.36E-05	0.903262	-11071
28060	218764_at	protein kinase C, eta	PRKCH	3.99E-05	0.807243	-123878
54204	33778_at	TBC1 domain family, member 22A	TBC1D22A	8.50E-05	110002	110002
10854	201394_s_at	RNA binding motif protein 5	RBM5	5.79E-05	0.895657	-11165
47757	238496_at	Transcribed locus	---	4.83E-05	115658	115658
36138	226871_s_at	ATG4 autophagy related 4 homolog D (S. cerevisiae)	ATG4D	4.73E-05	0.890942	-112241
23496	214185_at	KH domain containing, RNA binding, signal transduction associated 1	KHDRBS1	5.18E-05	0.895952	-111613
27845	218548_x_at	testis expressed 264	TEX264	6.66E-05	0.922462	-108406
54268	36936_at	tissue specific transplantation antigen P35B	TSTA3	9.64E-05	0.92745	-107823
17954	208524_at	G protein-coupled receptor 15	GPR15	7.15E-05	139827	139827
41033	231767_at	homeobox B4	HOXB4	8.05E-05	0.897275	-111449
54568	64064_at	GTPase, IMAP family member 5	GIMAP5	4.48E-05	0.787224	-127029
18285	208858_s_at	family with sequence similarity 62 (C2 domain containing), member A	FAM62A	4.82E-05	0.877086	-114014
26050	216748_at	pyrin and HIN domain family, member 1	PYHIN1	0.000101697	0.748212	-133652
30562	221267_s_at	family with sequence similarity 108, member A1	FAM108A1	4.54E-05	0.843335	-118577
38681	229415_at	cytochrome c, somatic	CYCS	0.000304362	0.887131	-112723
31064	221772_s_at	protein phosphatase 2, regulatory subunit B, delta isoform	PPP2R2D	5.79E-05	0.923019	-10834
25503	216199_s_at	mitogen-activated protein kinase kinase kinase 4	MAP3K4	0.00011248	0.902426	-110812
25498	216194_s_at	tubulin folding cofactor B	TBCB	6.44E-05	0.915151	-109272
32363	223072_s_at	WW domain binding protein 1	WBP1	0.00010398	0.925877	-108006
15540	206082_at	---	---	4.83E-05	0.782984	-127717
11941	202481_at	dehydrogenase/reductase (SDR family) member 3	DHRS3	4.63E-05	0.794934	-125797
16948	207494_s_at	zinc finger protein 76 (expressed in testis)	ZNF76	5.23E-05	0.899088	-111224
14416	204957_at	origin recognition complex, subunit 5-like (yeast)	ORC5L	5.67E-05	0.885237	-112964
49818	240557_at	CDNA FLJ41867 fis, clone OCBBF2005546	---	9.11E-05	0.78341	-127647
13444	203985_at	zinc finger protein 212	ZNF212	5.17E-05	0.910414	-10984
14693	205234_at	solute carrier family 16, member 4 (monocarboxylic acid transporter 5)	SLC16A4	0.00076079	0.89121	-112207
34010	224739_at	pim-3 oncogene	PIM3	5.00E-05	123707	123707
21646	212329_at	SREBF chaperone	SCAP	7.23E-05	0.912693	-109566
12655	203195_s_at	nucleoporin 98kDa	NUP98	4.79E-05	0.893154	-111963
23258	213947_s_at	nucleoporin 210kDa	NUP210	6.37E-05	0.904057	-110612
18761	209336_at	PWP2 periodic tryptophan protein homolog (yeast)	PWP2	5.99E-05	0.883139	-113232
22628	213315_x_at	chromosome X open reading frame 40A	CXorf40A	0.000211855	0.93972	-106415
37931	228665_at	cysteine/tyrosine-rich 1	CYYR1	0.000147455	0.839571	-119108
12077	202617_s_at	methyl CpG binding protein 2 (Rett syndrome)	MECP2	5.06E-05	0.852869	-117251
36401	227134_at	synaptotagmin-like 1	SYTL1	5.88E-05	0.861485	-116079
28937	219641_at	de-etiolated homolog 1 (Arabidopsis)	DET1	9.51E-05	0.866524	-115404
16460	207002_s_at	pleiomorphic adenoma gene-like 1	PLAGL1	5.42E-05	121563	121563
36810	227544_at	chromosome 14 open reading frame 83	C14orf83	0.000132655	0.876507	-114089
21633	212316_at	nucleoporin 210kDa	NUP210	5.10E-05	0.892698	-11202
11716	202256_at	CD2 (cytoplasmic tail) binding protein 2	CD2BP2	5.02E-05	0.911582	-109699
13801	204342_at	solute carrier family 25 (mitochondrial carrier; phosphate carrier), member 24	SLC25A24	7.13E-05	11208	11208
217	1552548_at	Bartter syndrome, infantile, with sensorineural deafness (Barttin)	BSND	5.12E-05	108042	108042
15256	205797_s_at	t-complex 11 (mouse)-like 1	TCP11L1	0.000324064	108483	108483
27101	217804_s_at	interleukin enhancer binding factor 3, 90kDa	ILF3	7.55E-05	0.91993	-108704
26849	217552_x_at	complement component (3b/4b) receptor 1 (Knops blood group)	CR1	5.38E-05	126365	126365
47604	238343_x_at	Transcribed locus	---	6.37E-05	0.933618	-10711
36133	226866_at	establishment of cohesion 1 homolog 1 (S. cerevisiae)	ESCO1	6.28E-05	0.903051	-110736
32091	222800_at	tRNA selenocysteine associated protein 1	TRSPAP1	6.56E-05	0.888473	-112553
39518	230252_at	G protein-coupled receptor 92	GPR92	5.33E-05	0.705731	-141697
32408	223118_s_at	ubiquitin specific peptidase 47	USP47	5.34E-05	0.857614	-116603
35013	225744_at	zinc finger, DHHC-type containing 8	ZDHHC8	5.71E-05	0.902294	-110829
42045	232780_s_at	zinc finger protein 691	ZNF691	7.40E-05	0.860427	-116221
12878	203419_at	myeloid/lymphoid or mixed-lineage leukemia 4	MLL4	6.21E-05	0.901354	-110944
41160	231894_at	CDNA FLJ12277 fis, clone MAMMA1001711	---	6.02E-05	0.830796	-120366
22304	212989_at	sphingomyelin synthase 1	SGMS1	7.08E-05	115147	115147
33382	224096_at	---	---	0.000118101	110493	110493
27019	217722_s_at	neugrin, neurite outgrowth associated	NGRN	0.000268085	0.88046	-113577
22177	212860_at	zinc finger, DHHC-type containing 18	ZDHHC18	0.000178057	0.923404	-108295
33446	224162_s_at	F-box protein 31	FBXO31	6.25E-05	0.850362	-117597
12483	203022_at	ribonuclease H2, subunit A	RNASEH2A	6.00E-05	0.877948	-113902
13739	204280_at	regulator of G-protein signalling 14	RGS14	7.01E-05	0.854159	-117074
47481	238220_at	ubiquitously transcribed tetratricopeptide repeat, X chromosome	UTX	0.000142513	115829	115829
10547	201087_at	paxillin	PXN	5.98E-05	0.893028	-111979
7084	1563147_at	CDNA clone IMAGE:3632505	---	8.76E-05	0.881687	-113419
32111	222820_at	trinucleotide repeat containing 6C	TNRC6C	6.03E-05	0.799985	-125002
19297	209879_at	selectin P ligand	SELPLG	9.47E-05	0.920455	-108642
11780	202320_at	general transcription factor IIIC, polypeptide 1, alpha 220kDa	GTF3C1	8.03E-05	0.86794	-115215
11711	202251_at	PRP3 pre-mRNA processing factor 3 homolog (S. cerevisiae)	PRPF3	6.35E-05	0.899323	-111195
20360	210981_s_at	G protein-coupled receptor kinase 6	GRK6	0.000103156	0.907152	-110235
43999	234738_s_at	kelch domain containing 4	KLHDC4	6.53E-05	0.805733	-124111
36269	227002_at	family with sequence similarity 78, member A	FAM78A	0.00015963	0.88056	-113564
36254	226987_at	RNA binding motif protein 15B	RBM15B	7.90E-05	0.917245	-109022
28217	218921_at	single immunoglobulin and toll-interleukin 1 receptor (TIR) domain	SIGIRR	8.72E-05	0.867473	-115277
54495	52940_at	single immunoglobulin and toll-interleukin 1 receptor (TIR) domain	SIGIRR	9.29E-05	0.870717	-114848
38433	229167_at	Full-length cDNA clone CS0DF014YA22 of Fetal brain of Homo sapiens (human)	---	7.22E-05	0.850511	-117576
32077	222786_at	carbohydrate (chondroitin 4) sulfotransferase 12	CHST12	9.14E-05	0.789492	-126664
27430	218133_s_at	NIF3 NGG1 interacting factor 3-like 1 (S. pombe)	NIF3L1	0.000104981	0.923128	-108327
599	1553078_at	olfactory receptor, family 5, subfamily P, member 3	OR5P3	0.000301559	108091	108091
27936	218640_s_at	pleckstrin homology domain containing, family F (with FYVE domain) member 2	PLEKHF2	6.50E-05	116747	116747
33208	223921_s_at	glucosidase, beta (bile acid) 2	GBA2	7.35E-05	0.898257	-111327
32054	222763_s_at	WD repeat domain 33	WDR33	7.99E-05	0.856809	-116712
47698	238437_at	zinc finger protein 805	ZNF805	7.33E-05	0.864537	-115669
31726	222435_s_at	ubiquitin-conjugating enzyme E2, J1 (UBC6 homolog, yeast)	UBE2J1	0.000257748	123285	123285
39730	230464_at	endothelial differentiation, sphingolipid G-protein-coupled receptor, 8	EDG8	8.03E-05	0.637767	-156797
41054	231788_at	G protein-coupled receptor 92	GPR92	7.37E-05	0.794372	-125886
26119	216817_s_at	olfactory receptor, family 2, subfamily H, member 1	OR2H1	6.74E-05	107967	107967
12522	203061_s_at	mediator of DNA damage checkpoint 1	MDC1	7.99E-05	0.888413	-11256
13623	204164_at	signal-induced proliferation-associated gene 1	SIPA1	0.00110957	0.916684	-109089
36723	227456_s_at	chromosome 6 open reading frame 136	C6orf136	0.00011285	0.919457	-10876
15021	205562_at	ribonuclease P/MRP 38kDa subunit	RPP38	7.29E-05	0.903585	-11067
43006	233743_x_at	endothelial differentiation, sphingolipid G-protein-coupled receptor, 8	EDG8	6.84E-05	0.726403	-137665
37571	228305_at	zinc finger protein 565	ZNF565	0.00018446	0.858452	-116489
35523	226255_at	zinc finger and BTB domain containing 33	ZBTB33	6.88E-05	0.927362	-107833
10731	201271_s_at	RNA binding protein, autoantigenic (hnRNP-associated with lethal yellow homolog	RALY	0.00040487	0.938291	-106577
25354	216050_at	CDNA: FLJ20931 fis, clone ADSE01282	---	0.000174366	0.681474	-146741
14926	205467_at	caspase 10, apoptosis-related cysteine peptidase	CASP10	0.000267953	0.870098	-11493
11877	202417_at	kelch-like ECH-associated protein 1	KEAP1	9.32E-05	0.887305	-112701
17355	207907_at	tumor necrosis factor (ligand) superfamily, member 14	TNFSF14	7.08E-05	0.709859	-140873
13548	204089_x_at	mitogen-activated protein kinase kinase kinase 4	MAP3K4	7.34E-05	0.899898	-111124
25040	215735_s_at	tuberous sclerosis 2	TSC2	7.36E-05	0.88673	-112774
13166	203707_at	zinc finger protein 263	ZNF263	7.30E-05	0.918056	-108926
31054	221762_s_at	chromosome 20 open reading frame 67	C20orf67	0.000132513	0.899795	-111136
17263	207812_s_at	golgi reassembly stacking protein 2, 55kDa	GORASP2	9.46E-05	0.928904	-107654
22345	213030_s_at	plexin A2	PLXNA2	0.000156359	113349	113349
32803	223514_at	caspase recruitment domain family, member 11	CARD11	7.24E-05	0.85503	-116955
30588	221293_s_at	differentially expressed in FDCP 6 homolog (mouse)	DEF6	0.000170439	0.910044	-109885
22915	213603_s_at	ras-related C3 botulinum toxin substrate 2 (rho family, small GTP binding protei	RAC2	0.000276819	0.945074	-105812
33794	224521_s_at	coiled-coil domain containing 77	CCDC77	0.000386054	0.870056	-114935
39329	230063_at	zinc finger protein 264	ZNF264	7.27E-05	0.870505	-114876
34232	224962_at	hypothetical gene supported by AK023162	LOC90120	0.000129618	0.887608	-112662
29980	220684_at	T-box 21	TBX21	7.37E-05	0.671055	-149019
17012	207559_s_at	zinc finger, MYM-type 3	ZMYM3	8.99E-05	0.918591	-108862
22981	213669_at	FCH domain only 1	FCHO1	0.000372695	0.920517	-108635
14306	204847_at	zinc finger and BTB domain containing 11	ZBTB11	7.47E-05	0.883713	-113159
18712	209286_at	CDC42 effector protein (Rho GTPase binding) 3	CDC42EP3	7.57E-05	125476	125476
11179	201719_s_at	erythrocyte membrane protein band 4.1-like 2	EPB41L2	9.33E-05	117868	117868
33015	223727_at	Kv channel interacting protein 2	KCNIP2	8.80E-05	111647	111647
12751	203292_s_at	vacuolar protein sorting 11 homolog (S. cerevisiae)	VPS11	7.71E-05	0.937494	-106667
27511	218214_at	chromosome 12 open reading frame 44	C12orf44	0.000330201	0.919679	-108734
21991	212674_s_at	DEAH (Asp-Glu-Ala-His) box polypeptide 30	DHX30	8.76E-05	0.910259	-109859
15871	206413_s_at	T-cell leukemia/lymphoma 1B	TCL1B	8.64E-05	118028	118028
28923	219627_at	zinc finger family member 767	ZNF767	9.10E-05	0.838007	-119331
13567	204108_at	nuclear transcription factor Y, alpha	NFYA	0.000132307	0.926425	-107942
28018	218722_s_at	coiled-coil domain containing 51	CCDC51	0.000276966	0.910853	-109787
35591	226323_at	coiled-coil domain containing 16	CCDC16	7.89E-05	0.855868	-11684
7912	1565612_at	Dynein, light chain, roadblock-type 1	DYNLRB1	0.000253428	107184	107184
2263	1555343_at	multiple EGF-like-domains 10	MEGF10	9.90E-05	110142	110142
20790	211449_at	mutS homolog 6 (E. coli)	MSH6	0.000743205	107936	107936
28442	219146_at	chromosome 17 open reading frame 42	C17orf42	9.91E-05	0.834143	-119884
28429	219133_at	3-oxoacyl-ACP synthase, mitochondrial	OXSM	9.17E-05	0.889888	-112374
10285	200825_s_at	hypoxia up-regulated 1	HYOU1	0.000111996	0.883669	-113165
10670	201210_at	DEAD (Asp-Glu-Ala-Asp) box polypeptide 3, X-linked	DDX3X	0.000240029	107478	107478
38633	229367_s_at	GTPase, IMAP family member 6	GIMAP6	8.26E-05	0.884636	-113041
35625	226357_at	ubiquitin specific peptidase 19	USP19	0.00015789	0.922547	-108396
13103	203644_s_at	MON1 homolog B (yeast)	MON1B	0.00017452	0.887505	-112675
10219	200759_x_at	nuclear factor (erythroid-derived 2)-like 1	NFE2L1	8.48E-05	0.92781	-107781
32586	223297_at	AMME chromosomal region gene 1-like	AMMECR1L	0.000165471	0.905526	-110433
35438	226170_at	---	---	0.000101547	0.837704	-119374
22149	212832_s_at	cytoskeleton associated protein 5	CKAP5	0.000165096	0.923822	-108246
41674	232408_at	zinc finger, FYVE domain containing 28	ZFYVE28	9.65E-05	0.863637	-115789
20706	211358_s_at	CDKN1A interacting zinc finger protein 1	CIZ1	0.000121292	0.900965	-110992
23513	214202_at	MRNA from chromosome 5q21-22, clone:357Ex	---	9.45E-05	112909	112909
19125	209705_at	metal response element binding transcription factor 2	MTF2	9.04E-05	0.894734	-111765
11647	202187_s_at	protein phosphatase 2, regulatory subunit B', alpha isoform	PPP2R5A	0.000154544	0.925779	-108017
38797	229531_at	Transcribed locus	---	0.000198254	0.83117	-120312
20989	211653_x_at	aldo-keto reductase family 1, member C2 (dihydrodiol dehydrogenase 2; bile acid	AKR1C2	0.000181788	0.833503	-119976
27664	218367_x_at	ubiquitin specific peptidase 21	USP21	9.69E-05	0.898181	-111336
11687	202227_s_at	bromodomain containing 8	BRD8	8.78E-05	0.915665	-10921
32311	223020_at	CLPTM1-like	CLPTM1L	8.88E-05	0.916135	-109154
49200	239939_at	---	---	0.000216006	109901	109901
49331	240070_at	V-set and immunoglobulin domain containing 9	VSIG9	9.43E-05	0.802304	-124641
29108	219812_at	poliovirus receptor related immunoglobulin domain containing	PVRIG	8.98E-05	0.80887	-123629
12911	203452_at	beta-1,3-glucuronyltransferase 3 (glucuronosyltransferase I)	B3GAT3	9.32E-05	0.898141	-111341
16963	207509_s_at	leukocyte-associated immunoglobulin-like receptor 2	LAIR2	9.80E-05	0.572927	-174542
4321	1558620_at	zinc finger protein 621	ZNF621	9.83E-05	0.890434	-112305
35107	225838_at	enhancer of polycomb homolog 2 (Drosophila)	EPC2	9.24E-05	0.916963	-109056
6123	1561575_at	CDNA FLJ40163 fis, clone TESTI2015830	---	0.00083303	106177	106177
35308	226040_at	MRNA; cDNA DKFZp762N156 (from clone DKFZp762N156)	---	9.64E-05	0.854228	-117065
11831	202371_at	transcription elongation factor A (SII)-like 4	TCEAL4	0.000954382	115317	115317
34957	225688_s_at	pleckstrin homology-like domain, family B, member 2	PHLDB2	9.72E-05	0.696767	-14352
27031	217734_s_at	WD repeat domain 6	WDR6	9.79E-05	0.898242	-111329
41192	231926_at	epidermal growth factor receptor pathway substrate 15-like 1	EPS15L1	0.000175446	0.896485	-111547
10077	200617_at	KIAA0152	KIAA0152	9.54E-05	0.858364	-116501
41129	231863_at	inhibitor of growth family, member 3	ING3	0.000112753	120074	120074
22388	213073_at	zinc finger, FYVE domain containing 26	ZFYVE26	0.000123215	0.876612	-114076
39070	229804_x_at	COBW domain containing 1 /// COBW domain containing 2 /// COBW domain containing	CBWD1 /// CBWD2 /// CBWD3 /// CBWD6	0.000151716	114997	114997
28254	218958_at	chromosome 19 open reading frame 60	C19orf60	9.79E-05	0.883982	-113124
12412	202951_at	serine/threonine kinase 38	STK38	0.000144645	0.918308	-108896
17307	207856_s_at	sphingomyelin phosphodiesterase 4, neutral membrane (neutral sphingomyelinase-3)	FLJ41352 /// SMPD4	9.66E-05	0.90935	-109969
34220	224950_at	prostaglandin F2 receptor negative regulator	PTGFRN	0.00103443	112473	112473
25287	215983_s_at	UBX domain containing 6	UBXD6	0.00036993	0.90636	-110331
47858	238597_at	Ankyrin repeat domain 13C	ANKRD13C	0.000115469	0.870528	-114873
32508	223218_s_at	nuclear factor of kappa light polypeptide gene enhancer in B-cells inhibitor, ze	NFKBIZ	9.94E-05	145901	145901
17214	207761_s_at	methyltransferase like 7A	METTL7A	0.000130124	113579	113579
10489	201029_s_at	CD99 molecule	CD99	0.000232019	0.90276	-110771
50663	241402_at	tRNA splicing endonuclease 54 homolog (S. cerevisiae)	TSEN54	0.000103577	0.753887	-132646
21578	212260_at	trinucleotide repeat containing 15	TNRC15	0.000100548	0.897378	-111436
30712	221417_x_at	endothelial differentiation, sphingolipid G-protein-coupled receptor, 8	EDG8	0.000127188	0.639709	-156321
35148	225879_at	tRNA splicing endonuclease 54 homolog (S. cerevisiae)	TSEN54	0.000147294	0.862211	-115981
18655	209229_s_at	SAPS domain family, member 1	SAPS1	0.000960997	0.928594	-10769
22168	212851_at	DCN1, defective in cullin neddylation 1, domain containing 4 (S. cerevisiae)	DCUN1D4	0.000318055	0.904489	-11056
12394	202933_s_at	v-yes-1 Yamaguchi sarcoma viral oncogene homolog 1	YES1	0.000101092	0.716097	-139646
52291	243030_at	---	---	0.000101593	128278	128278
1940	1554915_a_at	2'-phosphodiesterase	2'-PDE	0.000699556	0.913694	-109446
28211	218915_at	neurofibromin 2 (bilateral acoustic neuroma)	NF2	0.000695702	0.938234	-106583
18574	209148_at	retinoid X receptor, beta	RXRB	0.000103843	0.917146	-109034
42997	233734_s_at	oxysterol binding protein-like 5	OSBPL5	0.00035842	0.892679	-112022
30829	221534_at	chromosome 11 open reading frame 68	C11orf68	0.000206521	0.930268	-107496
12231	202771_at	family with sequence similarity 38, member A	FAM38A	0.000128556	0.899609	-111159
18189	208762_at	SMT3 suppressor of mif two 3 homolog 1 (S. cerevisiae)	SUMO1	0.00011567	112408	112408
2983	1556383_at	CDNA FLJ33405 fis, clone BRACE2010444	---	0.000855144	109116	109116
36360	227093_at	Ubiquitin specific peptidase 36	USP36	0.000237818	0.874125	-1144
34396	225127_at	transmembrane protein 181	TMEM181	0.000107823	0.82171	-121697
12257	202797_at	SAC1 suppressor of actin mutations 1-like (yeast)	SACM1L	0.0001112	0.875004	-114285
26700	217403_s_at	zinc finger protein 227	ZNF227	0.000110128	0.853922	-117107
2385	1555500_s_at	SLC2A4 regulator	SLC2A4RG	0.000108907	0.848855	-117806
13220	203761_at	Src-like-adaptor	SLA	0.000134346	0.813999	-12285
27222	217925_s_at	chromosome 6 open reading frame 106	C6orf106	0.000135421	0.905417	-110446
12320	202860_at	DENN/MADD domain containing 4B	DENND4B	0.000126233	0.903091	-110731
5119	1560001_at	Hypothetical LOC389634	LOC389634	0.000125899	108772	108772
18509	209083_at	coronin, actin binding protein, 1A	CORO1A	0.000109999	0.929512	-107583
10373	200913_at	protein phosphatase 1G (formerly 2C), magnesium-dependent, gamma isoform	PPM1G	0.00011467	0.91599	-109172
37719	228453_at	KIAA1632	KIAA1632	0.000164847	0.827714	-120815
42613	233350_s_at	testis expressed 264	TEX264	0.000307137	0.90975	-10992
10050	200097_s_at	heterogeneous nuclear ribonucleoprotein K	HNRPK	0.000124356	105519	105519
34292	225022_at	golgi associated PDZ and coiled-coil motif containing	GOPC	0.000206432	0.923851	-108243
21700	212383_at	ATPase, H+ transporting, lysosomal V0 subunit a1	ATP6V0A1	0.000124145	113171	113171
5857	1561219_x_at	CDNA clone IMAGE:4837157	---	0.000883558	107787	107787
44169	234908_s_at	Down syndrome cell adhesion molecule like 1	DSCAML1	0.00020495	0.924682	-108145
2461	1555613_a_at	zeta-chain (TCR) associated protein kinase 70kDa	ZAP70	0.000157157	0.805836	-124095
15573	206115_at	early growth response 3	EGR3	0.000616472	166572	166572
23497	214186_s_at	MHC class I mRNA fragment 3.8-1	3.8-1	0.000301205	0.872079	-114669
6476	1562232_at	MRNA; cDNA DKFZp686F2044 (from clone DKFZp686F2044)	---	0.000344294	108699	108699
21517	212199_at	Morf4 family associated protein 1-like 1	MRFAP1L1	0.000198335	0.895329	-111691
12105	202645_s_at	multiple endocrine neoplasia I	MEN1	0.000173878	0.896494	-111546
28267	218971_s_at	HSPC049 protein	HSPC049	0.000153462	0.897846	-111378
28346	219050_s_at	zinc finger, HIT type 2	ZNHIT2	0.00110533	0.910462	-109834
27418	218121_at	heme oxygenase (decycling) 2	HMOX2	0.000127227	0.902444	-11081
54460	49077_at	protein phosphatase methylesterase 1	PPME1	0.000182127	0.928509	-1077
51724	242463_x_at	zinc finger protein 600	ZNF600	0.000118642	0.711863	-140476
4718	1559293_x_at	Chromosome 9 open reading frame 14	C9orf14	0.000320179	111796	111796
47101	237840_at	hypothetical gene supported by BC062774	LOC388948	0.000133076	107236	107236
12210	202750_s_at	tuftelin interacting protein 11	TFIP11	0.000197191	0.889674	-112401
18934	209509_s_at	dolichyl-phosphate (UDP-N-acetylglucosamine) N-acetylglucosaminephosphotransfera	DPAGT1	0.000163486	0.928341	-107719
4636	1559142_at	MYST histone acetyltransferase (monocytic leukemia) 3	MYST3	0.000132244	109114	109114
14413	204954_s_at	dual-specificity tyrosine-(Y)-phosphorylation regulated kinase 1B	DYRK1B	0.0002338	0.90029	-111075
43806	234545_at	olfactory receptor, family 5, subfamily U, member 1	OR5U1	0.000249967	109167	109167
31487	222195_s_at	chromosome 9 open reading frame 156	C9orf156	0.000125236	0.883425	-113196
12617	203157_s_at	glutaminase	GLS	0.000150797	0.862987	-115877
5657	1560928_at	hypothetical protein LOC151657	LOC151657	0.000144013	0.897595	-111409
19456	210039_s_at	protein kinase C, theta	PRKCQ	0.00024768	0.852101	-117357
32611	223322_at	Ras association (RalGDS/AF-6) domain family 5	RASSF5	0.000123692	0.938869	-106511
40549	231283_at	mannosyl (alpha-1,3-)-glycoprotein beta-1,4-N-acetylglucosaminyltransferase, iso	MGAT4A	0.000185749	0.815173	-122673
12936	203477_at	collagen, type XV, alpha 1	COL15A1	0.000122788	0.859874	-116296
13099	203640_at	muscleblind-like 2 (Drosophila)	MBNL2	0.000155004	0.881056	-1135
44593	235332_at	family with sequence similarity 22, member A /// hypothetical LOC677759 /// simi	FAM22A /// LOC677759 /// LOC727807 /// LOC728118 /// LOC728130 /// LOC729262	0.000156655	108465	108465
37166	227900_at	Cas-Br-M (murine) ecotropic retroviral transforming sequence b	CBLB	0.000173056	0.805296	-124178
22718	213405_at	RAB22A, member RAS oncogene family	RAB22A	0.000193002	0.911448	-109716
13338	203879_at	phosphoinositide-3-kinase, catalytic, delta polypeptide	PIK3CD	0.00012941	0.921904	-108471
32388	223097_at	ADP-ribosylhydrolase like 2	ADPRHL2	0.000923544	0.900319	-111072
9738	1570242_x_at	spermatogenesis associated 21	SPATA21	0.000132902	106668	106668
54490	52285_f_at	centrosomal protein 76kDa	CEP76	0.000152404	0.865412	-115552
3312	1556891_at	Sortilin-related VPS10 domain containing receptor 1	SORCS1	0.000145583	108058	108058
46879	237618_at	---	---	0.000326276	108755	108755
12791	203332_s_at	inositol polyphosphate-5-phosphatase, 145kDa	INPP5D	0.00016302	0.914749	-10932
30722	221427_s_at	cyclin L2 /// similar to Cyclin-L2 (Paneth cell-enhanced expression protein)	CCNL2 /// LOC727877	0.000838715	0.903546	-110675
29209	219913_s_at	crooked neck pre-mRNA splicing factor-like 1 (Drosophila)	CRNKL1	0.000128539	0.853517	-117162
18431	209005_at	F-box and leucine-rich repeat protein 5	FBXL5	0.000135857	120597	120597
45071	235810_at	zinc finger protein 182	ZNF182	0.000129838	0.867349	-115294
31600	222309_at	Chromosome 6 open reading frame 62	C6orf62	0.000253243	136427	136427
12921	203462_x_at	eukaryotic translation initiation factor 3, subunit 9 eta, 116kDa	EIF3S9	0.000159444	0.944822	-10584
35583	226315_at	coiled-coil domain containing 16	CCDC16	0.000179953	0.865527	-115537
28367	219071_x_at	chromosome 8 open reading frame 30A	C8orf30A	0.000144665	0.909496	-109951
11818	202358_s_at	sorting nexin 19	SNX19	0.0001523	0.918367	-108889
37454	228188_at	---	---	0.00022262	0.74381	-134443
28308	219012_s_at	chromosome 11 open reading frame 30	C11orf30	0.000134833	0.836383	-119563
12393	202932_at	v-yes-1 Yamaguchi sarcoma viral oncogene homolog 1	YES1	0.000131905	0.736696	-135741
27472	218175_at	coiled-coil domain containing 92	CCDC92	0.000132493	0.866329	-11543
22292	212977_at	chemokine (C-X-C motif) receptor 7	CXCR7	0.000280703	0.787606	-126967
16369	206911_at	tripartite motif-containing 25	TRIM25	0.000142468	11441	11441
23217	213906_at	v-myb myeloblastosis viral oncogene homolog (avian)-like 1	MYBL1	0.000133642	0.710788	-140689
42886	233623_at	Clone FLB3107	---	0.000159797	109627	109627
14220	204761_at	USP6 N-terminal like	USP6NL	0.000133789	12139	12139
18641	209215_at	tetracycline transporter-like protein	TETRAN	0.000133952	0.905828	-110396
18732	209306_s_at	SWAP-70 protein	SWAP70	0.000207494	12447	12447
32151	222860_s_at	platelet derived growth factor D	PDGFD	0.000149133	0.78522	-127353
37527	228261_at	mindbomb homolog 2 (Drosophila)	MIB2	0.000143382	0.854973	-116963
24014	214706_at	zinc finger protein 200	ZNF200	0.000149884	0.744051	-134399
11020	201560_at	chloride intracellular channel 4	CLIC4	0.000154259	116413	116413
1969	1554953_a_at	chromosome 21 open reading frame 90	C21orf90	0.000138917	108589	108589
54235	35265_at	fragile X mental retardation, autosomal homolog 2	FXR2	0.000141634	0.908582	-110062
27466	218169_at	Vac14 homolog (S. cerevisiae)	VAC14	0.00014808	0.90932	-109972
32470	223180_s_at	chromosome 18 open reading frame 55	C18orf55	0.000255383	0.921801	-108483
11313	201853_s_at	cell division cycle 25 homolog B (S. pombe)	CDC25B	0.000418764	0.858476	-116486
36122	226855_at	CDNA FLJ40954 fis, clone UTERU2010525	---	0.000140816	0.85025	-117612
33740	224467_s_at	programmed cell death 2-like	PDCD2L	0.000409982	0.892283	-112072
31696	222405_at	protein tyrosine phosphatase-like A domain containing 1 /// similar to butyrate-	LOC732402 /// PTPLAD1	0.000168603	0.914975	-109293
10823	201363_s_at	influenza virus NS1A binding protein	IVNS1ABP	0.000142648	0.888188	-112589
34414	225145_at	nuclear receptor coactivator 5	NCOA5	0.000251771	0.845271	-118305
19693	210281_s_at	zinc finger, MYM-type 2	ZMYM2	0.000241463	120078	120078
18544	209118_s_at	tubulin, alpha 1a	TUBA1A	0.00059162	115877	115877
36072	226805_at	chromosome 20 open reading frame 142	C20orf142	0.000152042	0.887872	-112629
26395	217095_x_at	natural cytotoxicity triggering receptor 1	NCR1	0.000146467	0.801524	-124762
13367	203908_at	solute carrier family 4, sodium bicarbonate cotransporter, member 4	SLC4A4	0.000156248	0.713227	-140208
14691	205232_s_at	platelet-activating factor acetylhydrolase 2, 40kDa	PAFAH2	0.000147063	0.827409	-120859
28219	218923_at	chitobiase, di-N-acetyl-	CTBS	0.000193601	115841	115841
36620	227353_at	Transmembrane channel-like 8	TMC8	0.000539554	0.847722	-117963
54351	39835_at	SET binding factor 1	SBF1	0.000149361	0.890161	-112339
28742	219446_at	resistance to inhibitors of cholinesterase 8 homolog B (C. elegans)	RIC8B	0.000212833	0.90309	-110731
27138	217841_s_at	protein phosphatase methylesterase 1	PPME1	0.000180591	0.899013	-111233
12180	202720_at	testis derived transcript (3 LIM domains)	TES	0.000206097	0.923363	-1083
41396	232130_at	CDNA FLJ13050 fis, clone NT2RP3001432	---	0.000155274	0.917817	-108954
11238	201778_s_at	KIAA0494	KIAA0494	0.000148965	0.935063	-106945
23161	213849_s_at	protein phosphatase 2 (formerly 2A), regulatory subunit B, beta isoform	PPP2R2B	0.000149768	0.701062	-142641
37414	228148_at	zinc finger protein 584	ZNF584	0.000163004	0.902089	-110854
37602	228336_at	MSTP101	MST101	0.000295805	0.905622	-110421
37524	228258_at	TBC1 domain family, member 10C	TBC1D10C	0.000232005	0.865427	-11555
33946	224675_at	mesoderm development candidate 2	MESDC2	0.000192751	0.938516	-106551
31972	222681_at	KTEL (Lys-Tyr-Glu-Leu) containing 1	KTELC1	0.000157047	0.898883	-111249
12323	202863_at	SP100 nuclear antigen	SP100	0.000155935	110425	110425
24849	215544_s_at	U-box domain containing 5	UBOX5	0.000537165	0.923577	-108275
41113	231847_at	ankyrin repeat domain 54	ANKRD54	0.000196986	0.887688	-112652
28379	219083_at	SHQ1 homolog (S. cerevisiae)	SHQ1	0.000169473	0.922527	-108398
45111	235850_at	WD repeat domain 5B	WDR5B	0.00022499	0.855501	-116891
35915	226648_at	Full-length cDNA clone CS0DL007YI24 of B cells (Ramos cell line) Cot 25-normaliz	---	0.00024411	0.891128	-112217
35271	226003_at	kinesin family member 21A	KIF21A	0.000272066	0.753617	-132693
37379	228113_at	RAB37, member RAS oncogene family	RAB37	0.000304499	0.864616	-115658
38895	229629_at	Transcribed locus	---	0.000325716	0.805068	-124213
15703	206245_s_at	influenza virus NS1A binding protein	IVNS1ABP	0.000181039	0.886271	-112832
41485	232219_x_at	ubiquitin specific peptidase 21	USP21	0.000154782	0.889892	-112373
4067	1558115_at	reversion-inducing-cysteine-rich protein with kazal motifs	RECK	0.000213078	114838	114838
52694	243433_at	Transcribed locus	---	0.000157814	111704	111704
11775	202315_s_at	breakpoint cluster region	BCR	0.000469981	0.864312	-115699
1859	1554806_a_at	F-box protein 8	FBXO8	0.000156465	0.865533	-115536
37510	228244_at	CDNA clone IMAGE:5736961	---	0.000328159	0.88594	-112875
30308	221012_s_at	tripartite motif-containing 8	TRIM8	0.000161709	109904	109904
26926	217629_at	Transcribed locus	---	0.000342504	0.814441	-122784
4992	1559754_at	Lymphotoxin beta (TNF superfamily, member 3)	LTB	0.000164019	0.892129	-112091
26057	216755_at	oxysterol binding protein-like 10	OSBPL10	0.000677254	110103	110103
19654	210242_x_at	5,10-methenyltetrahydrofolate synthetase (5-formyltetrahydrofolate cyclo-ligase)	MTHFS	0.000322478	109882	109882
12074	202614_at	solute carrier family 30 (zinc transporter), member 9	SLC30A9	0.000160437	107527	107527
34250	224980_at	LEM domain containing 2	LEMD2	0.000160699	0.915215	-109264
45385	236124_at	hypothetical protein LOC153546	LOC153546	0.000160253	11579	11579
32886	223598_at	RAD23 homolog B (S. cerevisiae)	RAD23B	0.000167238	118178	118178
32545	223256_at	KIAA1333	KIAA1333	0.000162033	0.898886	-111249
8960	1568929_at	Clone pp9378 unknown mRNA	---	0.000278674	108638	108638
47713	238452_at	Fc receptor-like B	FCRLB	0.000188629	0.790324	-12653
10113	200653_s_at	calmodulin 1 (phosphorylase kinase, delta)	CALM1	0.000165562	0.919111	-108801
49090	239829_at	Transcribed locus	---	0.000177663	110287	110287
18054	208625_s_at	eukaryotic translation initiation factor 4 gamma, 1	EIF4G1	0.000312034	0.900614	-111035
15818	206360_s_at	suppressor of cytokine signaling 3	SOCS3	0.000181325	112504	112504
24298	214991_s_at	phosphatidylinositol glycan anchor biosynthesis, class O	PIGO	0.000172861	0.875234	-114255
12711	203252_at	CDK2-associated protein 2	CDK2AP2	0.000195881	0.873048	-114541
50950	241689_at	Transcribed locus	---	0.000173554	0.838497	-119261
28251	218955_at	BRF2, subunit of RNA polymerase III transcription initiation factor, BRF1-like	BRF2	0.000165699	0.922087	-10845
42641	233378_at	hypothetical protein LOC731419	LOC731419	0.000352282	108347	108347
17009	207556_s_at	diacylglycerol kinase, zeta 104kDa	DGKZ	0.000168924	0.887748	-112645
36333	227066_at	MOB1, Mps One Binder kinase activator-like 2C (yeast)	MOBKL2C	0.000246579	0.871781	-114708
13182	203723_at	inositol 1,4,5-trisphosphate 3-kinase B	ITPKB	0.000168561	0.85891	-116427
47265	238004_at	piggyBac transposable element derived 2	PGBD2	0.000185457	0.86324	-115843
22336	213021_at	golgi SNAP receptor complex member 1	GOSR1	0.000231753	0.82343	-121443
36386	227119_at	CCR4-NOT transcription complex, subunit 6-like	CNOT6L	0.000302317	0.860218	-11625
27741	218444_at	asparagine-linked glycosylation 12 homolog (S. cerevisiae, alpha-1,6-mannosyltra	ALG12	0.000173238	0.915243	-109261
48466	239205_s_at	complement component (3b/4b) receptor 1 (Knops blood group) /// complement compo	CR1 /// CR1L /// LOC653907	0.000204536	123499	123499
12081	202621_at	interferon regulatory factor 3	IRF3	0.000327518	0.909155	-109992
19455	210038_at	protein kinase C, theta	PRKCQ	0.000278413	0.850765	-117541
16806	207351_s_at	SH2 domain protein 2A	SH2D2A	0.00034152	0.743426	-134512
8515	1566903_at	MRNA; cDNA DKFZp547G039 (from clone DKFZp547G039)	---	0.000193916	109877	109877
31857	222566_at	suppressor of variegation 4-20 homolog 1 (Drosophila)	SUV420H1	0.000174755	0.804193	-124348
35702	226434_at	chromosome 7 open reading frame 47	C7orf47	0.00055181	0.919569	-108747
34917	225648_at	serine/threonine kinase 35	STK35	0.000177841	0.826945	-120927
18205	208778_s_at	t-complex 1	TCP1	0.00018943	0.936239	-10681
34229	224959_at	solute carrier family 26 (sulfate transporter), member 2	SLC26A2	0.00018737	0.879685	-113677
32540	223251_s_at	ankyrin repeat domain 10	ANKRD10	0.000335853	112601	112601
15030	205571_at	lipoyltransferase 1	LIPT1	0.000296152	0.873618	-114467
37447	228181_at	solute carrier family 30 (zinc transporter), member 1	SLC30A1	0.000412566	125688	125688
52656	243395_at	Transcribed locus	---	0.000308548	133124	133124
31028	221736_at	KIAA1219	KIAA1219	0.000260357	0.922026	-108457
35597	226329_s_at	MIT, microtubule interacting and transport, domain containing 1	MITD1	0.00020378	108035	108035
28165	218869_at	malonyl-CoA decarboxylase	MLYCD	0.00023414	0.877927	-113905
39022	229756_at	Transcribed locus, strongly similar to XP_515285.1 similar to inhibitor of DNA	---	0.00018478	125235	125235
15387	205928_at	zinc finger protein 443	ZNF443	0.000259253	0.849839	-117669
19330	209912_s_at	KIAA0415 protein	KIAA0415	0.000278686	0.910991	-109771
13115	203656_at	KIAA0274	KIAA0274	0.000654393	10948	10948
12595	203135_at	TATA box binding protein	TBP	0.000183599	0.904357	-110576
35431	226163_at	zinc finger and BTB domain containing 9	ZBTB9	0.0001856	0.81193	-123163
28147	218851_s_at	WD repeat domain 33	WDR33	0.000488956	0.857837	-116572
18063	208634_s_at	microtubule-actin crosslinking factor 1	MACF1	0.000299897	0.874564	-114343
45611	236350_at	Transcribed locus	---	0.000327927	115749	115749
34736	225467_s_at	retinol dehydrogenase 13 (all-trans/9-cis)	RDH13	0.000206092	0.850927	-117519
36312	227045_at	zinc finger protein 614	ZNF614	0.000232863	0.7845	-12747
13529	204070_at	retinoic acid receptor responder (tazarotene induced) 3	RARRES3	0.000187651	0.868222	-115178
15633	206175_x_at	zinc finger protein 222	ZNF222	0.000268819	0.816853	-122421
19362	209944_at	zinc finger protein 410	ZNF410	0.00027211	0.92998	-107529
7370	1563800_at	hypothetical protein LOC283140	LOC283140	0.000188844	10867	10867
10319	200859_x_at	filamin A, alpha (actin binding protein 280)	FLNA	0.000187998	0.893774	-111885
27949	218653_at	solute carrier family 25 (mitochondrial carrier; ornithine transporter) member 1	SLC25A15	0.000346743	0.863066	-115866
30678	221383_at	neuromedin U receptor 1	NMUR1	0.0001926	0.797223	-125435
19886	210477_x_at	mitogen-activated protein kinase 8	MAPK8	0.000510571	109833	109833
10355	200895_s_at	FK506 binding protein 4, 59kDa	FKBP4	0.000605389	0.901086	-110977
23399	214088_s_at	fucosyltransferase 3 (galactoside 3(4)-L-fucosyltransferase, Lewis blood group)	FUT3	0.00048726	108702	108702
27926	218629_at	smoothened homolog (Drosophila)	SMO	0.000540022	108016	108016
27639	218342_s_at	KIAA1815	KIAA1815	0.000198307	0.834631	-119813
35283	226015_at	zinc finger protein 12	ZNF12	0.000204313	0.815613	-122607
41902	232636_at	SLIT and NTRK-like family, member 4	SLITRK4	0.000196751	134522	134522
41110	231844_at	hypothetical protein MGC27345	MGC27345	0.000199438	0.90091	-110999
11104	201644_at	tissue specific transplantation antigen P35B	TSTA3	0.000257962	0.925192	-108086
24670	215364_s_at	KIAA0467	KIAA0467	0.00103879	0.916189	-109148
32928	223640_at	hematopoietic cell signal transducer	HCST	0.000202073	0.854819	-116984
34049	224779_s_at	family with sequence similarity 96, member A	FAM96A	0.000203138	108239	108239
34054	224784_at	myeloid/lymphoid or mixed-lineage leukemia (trithorax homolog, Drosophila); tran	MLLT6	0.000248468	0.854729	-116996
3825	1557684_at	zinc finger protein 286A	ZNF286A	0.000346736	0.840253	-119012
34812	225543_at	MRNA full length insert cDNA clone EUROIMAGE 1674211	---	0.000323434	0.900792	-111013
34991	225722_at	CDNA FLJ31233 fis, clone KIDNE2004579	---	0.000220658	0.89404	-111852
40981	231715_s_at	pyrroline-5-carboxylate reductase family, member 2	PYCR2	0.00020141	0.877104	-114012
36225	226958_s_at	mediator of RNA polymerase II transcription, subunit 11 homolog (S. cerevisiae)	MED11	0.000291567	0.903751	-11065
35338	226070_at	chromosome 9 open reading frame 142	C9orf142	0.000206693	0.891359	-112188
10011	200058_s_at	activating signal cointegrator 1 complex subunit 3-like 1	ASCC3L1	0.000223911	0.925009	-108107
30992	221700_s_at	ubiquitin A-52 residue ribosomal protein fusion product 1	UBA52	0.000230937	0.963151	-103826
19521	210105_s_at	FYN oncogene related to SRC, FGR, YES	FYN	0.000255343	0.912483	-109591
16621	207163_s_at	v-akt murine thymoma viral oncogene homolog 1	AKT1	0.000486417	0.882438	-113322
11424	201964_at	senataxin	SETX	0.000306727	0.922107	-108447
38157	228891_at	chromosome 9 open reading frame 164	C9orf164	0.000221792	0.854672	-117004
35370	226102_at	Full-length cDNA clone CS0DF010YE22 of Fetal brain of Homo sapiens (human)	---	0.000292424	0.887148	-112721
27884	218587_s_at	KTEL (Lys-Tyr-Glu-Leu) containing 1	KTELC1	0.000227239	0.905194	-110474
27543	218246_at	chromosome 1 open reading frame 166	C1orf166	0.000312933	0.935597	-106884
367	1552755_at	chromosome 9 open reading frame 66	C9orf66	0.000332046	121024	121024
51905	242644_at	Transmembrane channel-like 8	TMC8	0.000327202	0.809377	-123552
20575	211202_s_at	jumonji, AT rich interactive domain 1B	JARID1B	0.000213064	0.910452	-109836
34881	225612_s_at	UDP-GlcNAc:betaGal beta-1,3-N-acetylglucosaminyltransferase 5	B3GNT5	0.00101533	130685	130685
28193	218897_at	transmembrane protein 177	TMEM177	0.000278424	0.850967	-117513
10900	201440_at	DEAD (Asp-Glu-Ala-Asp) box polypeptide 23	DDX23	0.000335933	0.933125	-107167
21637	212320_at	tubulin, beta	TUBB	0.000215206	0.893795	-111883
34443	225174_at	DnaJ (Hsp40) homolog, subfamily C, member 10	DNAJC10	0.000216715	108982	108982
48625	239364_at	---	---	0.000411583	119365	119365
24912	215607_x_at	CDNA FLJ11511 fis, clone HEMBA1002189	---	0.00025	111315	111315
28010	218714_at	proline rich 14	PRR14	0.000219991	0.935684	-106874
18725	209299_x_at	peptidylprolyl isomerase (cyclophilin)-like 2	PPIL2	0.00030733	0.919	-108814
27929	218632_at	HECT domain containing 3	HECTD3	0.000224343	0.901745	-110896
11573	202113_s_at	sorting nexin 2	SNX2	0.000229049	113926	113926
22506	213192_at	THAP domain containing, apoptosis associated protein 3	THAP3	0.000308819	0.932811	-107203
10488	201028_s_at	CD99 molecule	CD99	0.000484456	0.888748	-112518
34828	225559_at	chromosome 3 open reading frame 19	C3orf19	0.000228413	0.888428	-112558
48344	239083_at	zinc finger protein 786	ZNF786	0.000441056	0.844924	-118354
39792	230526_at	CDNA clone IMAGE:5286005	---	0.000382736	0.832146	-120171
12019	202559_x_at	chromosome 1 open reading frame 77	C1orf77	0.000272579	0.943239	-106018
23587	214276_at	Kruppel-like factor 12	KLF12	0.000241823	0.883967	-113126
16304	206846_s_at	histone deacetylase 6	HDAC6	0.000241548	0.922272	-108428
10540	201080_at	phosphatidylinositol-4-phosphate 5-kinase, type II, beta	PIP5K2B	0.000376758	0.942676	-106081
5071	1559921_at	platelet/endothelial cell adhesion molecule (CD31 antigen)	PECAM1	0.000467722	119118	119118
18787	209362_at	SRB7 suppressor of RNA polymerase B homolog (yeast)	SURB7	0.000283232	0.826307	-12102
30847	221552_at	abhydrolase domain containing 6	ABHD6	0.000229852	0.857195	-11666
47425	238164_at	USP6 N-terminal like	USP6NL	0.000248074	11777	11777
21529	212211_at	ankyrin repeat domain 17	ANKRD17	0.000226442	0.928535	-107697
19448	210031_at	CD247 molecule	CD247	0.000227471	0.782709	-127761
13786	204327_s_at	zinc finger protein 202	ZNF202	0.000232386	0.88739	-11269
37297	228031_at	chromosome 20 open reading frame 121	C20orf121	0.000244193	0.908797	-110036
35749	226481_at	Vpr (HIV-1) binding protein	VPRBP	0.000237014	0.816185	-122521
18872	209447_at	spectrin repeat containing, nuclear envelope 1	SYNE1	0.000232433	0.851079	-117498
16794	207338_s_at	zinc finger protein 200	ZNF200	0.000336122	0.855976	-116826
34360	225091_at	zinc finger, CCHC domain containing 3	ZCCHC3	0.000233079	0.907655	-110174
41042	231776_at	eomesodermin homolog (Xenopus laevis)	EOMES	0.000244676	0.72894	-137185
45527	236266_at	Hypothetical protein LOC283666	LOC283666	0.000281566	0.812877	-12302
34397	225128_at	KDEL (Lys-Asp-Glu-Leu) containing 2	KDELC2	0.000509809	0.851107	-117494
47375	238114_at	Protein-L-isoaspartate (D-aspartate) O-methyltransferase domain containing 1	PCMTD1	0.000612348	115086	115086
12579	203118_at	proprotein convertase subtilisin/kexin type 7	PCSK7	0.000252742	0.89222	-11208
32694	223405_at	N-acetylneuraminate pyruvate lyase (dihydrodipicolinate synthase)	NPL	0.000299165	123019	123019
45287	236026_at	G patch domain containing 2	GPATCH2	0.000291809	0.797424	-125404
32904	223616_at	zinc finger protein 649	ZNF649	0.000984424	0.832558	-120112
13730	204271_s_at	endothelin receptor type B	EDNRB	0.000270074	109404	109404
35834	226566_at	tripartite motif-containing 11	TRIM11	0.000624562	0.873936	-114425
54436	46665_at	sema domain, immunoglobulin domain (Ig), transmembrane domain (TM) and short cyt	SEMA4C	0.000241603	0.870126	-114926
12671	203211_s_at	myotubularin related protein 2	MTMR2	0.000288161	0.867544	-115268
36287	227020_at	yippee-like 2 (Drosophila)	YPEL2	0.000250118	109873	109873
28568	219272_at	tripartite motif-containing 62	TRIM62	0.000244481	0.913608	-109456
2374	1555486_a_at	hypothetical protein FLJ14213	FLJ14213	0.000310497	0.73916	-135289
49247	239986_at	Transcribed locus	---	0.000955681	1072	1072
27237	217940_s_at	hypothetical protein FLJ10769	FLJ10769	0.000243223	0.903991	-110621
28015	218719_s_at	GINS complex subunit 3 (Psf3 homolog)	GINS3	0.00105267	0.898998	-111235
23170	213858_at	zinc finger protein 250	ZNF250	0.000282815	0.887785	-11264
51799	242538_at	Transcription factor Dp-1	TFDP1	0.000840045	110611	110611
21375	212057_at	KIAA0182	KIAA0182	0.000277343	0.845145	-118323
25375	216071_x_at	mediator of RNA polymerase II transcription, subunit 12 homolog (S. cerevisiae)	MED12	0.000258898	0.902374	-110819
18118	208691_at	transferrin receptor (p90, CD71)	TFRC	0.000400402	119065	119065
18609	209183_s_at	chromosome 10 open reading frame 10	C10orf10	0.00036236	109893	109893
54308	37950_at	prolyl endopeptidase	PREP	0.000297239	0.906603	-110302
23645	214334_x_at	DAZ associated protein 2	DAZAP2	0.000594306	103818	103818
31787	222496_s_at	RNA-binding protein	FLJ20273	0.000357695	129453	129453
34565	225296_at	zinc finger protein 317	ZNF317	0.00053809	0.921566	-108511
45841	236580_at	Transcribed locus	---	0.000266161	0.901996	-110865
33777	224504_s_at	BUD13 homolog (S. cerevisiae)	BUD13	0.000582001	0.874992	-114287
13163	203704_s_at	---	---	0.000247532	110807	110807
8196	1566171_at	ring finger and FYVE-like domain containing 1	RFFL	0.000544865	109025	109025
32981	223693_s_at	hypothetical protein FLJ10324	FLJ10324	0.000310389	107849	107849
39665	230399_at	Transcribed locus	---	0.000256249	0.833846	-119926
29220	219924_s_at	zinc finger, MYM-type 6	ZMYM6	0.00107895	0.906695	-110291
16001	206543_at	SWI/SNF related, matrix associated, actin dependent regulator of chromatin, subf	SMARCA2	0.000956302	0.850735	-117545
29992	220696_at	PRO0478 protein	PRO0478	0.000269855	111245	111245
13471	204012_s_at	leucine carboxyl methyltransferase 2	LCMT2	0.000327746	0.830166	-120458
32758	223469_at	pyroglutamyl-peptidase I	PGPEP1	0.00042033	0.891542	-112165
8802	1568665_at	ring finger protein 103	RNF103	0.000805567	148672	148672
50536	241275_at	Capping protein (actin filament) muscle Z-line, alpha 1	CAPZA1	0.000582032	111365	111365
22048	212731_at	ankyrin repeat domain 46	ANKRD46	0.000329441	0.788693	-126792
26313	217011_at	hypothetical LOC442747	LOC442747	0.000369179	110052	110052
50957	241696_at	Chromosome 9 open reading frame 39	C9orf39	0.000292007	11504	11504
27891	218594_at	HEAT repeat containing 1	HEATR1	0.000261623	0.881939	-113387
16886	207432_at	bestrophin 2	BEST2	0.00027198	108147	108147
18113	208686_s_at	bromodomain containing 2	BRD2	0.000265276	0.893232	-111953
50812	241551_at	---	---	0.00071658	106372	106372
37849	228583_at	lin-52 homolog (C. elegans)	LIN52	0.00032424	0.881516	-113441
26254	216952_s_at	lamin B2	LMNB2	0.000273796	0.892634	-112028
11995	202535_at	Fas (TNFRSF6)-associated via death domain	FADD	0.000280782	0.82808	-120761
27158	217861_s_at	prolactin regulatory element binding	PREB	0.000286072	0.909435	-109958
36611	227344_at	IKAROS family zinc finger 1 (Ikaros)	IKZF1	0.000275682	0.887942	-11262
49617	240356_s_at	Transcribed locus, moderately similar to XP_933787.2 hypothetical protein [Homo	---	0.000411506	0.940793	-106293
27894	218597_s_at	zinc finger, CDGSH-type domain 1	ZCD1	0.000524113	0.847852	-117945
10022	200069_at	squamous cell carcinoma antigen recognized by T cells 3	SART3	0.000271713	0.887661	-112656
35386	226118_at	centromere protein O	CENPO	0.000345339	0.869464	-115013
10669	201209_at	histone deacetylase 1	HDAC1	0.000281794	0.934013	-107065
11175	201715_s_at	apoptotic chromatin condensation inducer 1	ACIN1	0.000297406	0.905956	-110381
21453	212135_s_at	ATPase, Ca++ transporting, plasma membrane 4	ATP2B4	0.000294642	0.841267	-118868
14507	205048_s_at	phosphoserine phosphatase	PSPH	0.000404628	381323	381323
34096	224826_at	hypothetical protein KIAA1434	RP5-1022P6.2	0.000318553	118399	118399
54223	34764_at	leucyl-tRNA synthetase 2, mitochondrial	LARS2	0.000312373	0.886596	-112791
20971	211635_x_at	Netrin 2-like (chicken)	NTN2L	0.00028135	135502	135502
14311	204852_s_at	protein tyrosine phosphatase, non-receptor type 7	PTPN7	0.00033256	0.866968	-115344
14598	205139_s_at	uronyl-2-sulfotransferase	UST	0.000281253	0.775893	-128884
50982	241721_at	CDNA FLJ37844 fis, clone BRSSN2012622	---	0.000325114	0.803012	-124531
25019	215714_s_at	SWI/SNF related, matrix associated, actin dependent regulator of chromatin, subf	SMARCA4	0.000302375	0.920726	-10861
12371	202910_s_at	CD97 molecule	CD97	0.000985286	0.912924	-109538
18936	209511_at	polymerase (RNA) II (DNA directed) polypeptide F	POLR2F	0.000284133	0.9286	-107689
21246	211926_s_at	myosin, heavy chain 9, non-muscle	MYH9	0.000348831	0.916731	-109083
25294	215990_s_at	B-cell CLL/lymphoma 6 (zinc finger protein 51)	BCL6	0.0003949	139301	139301
31447	222155_s_at	G protein-coupled receptor 172A	GPR172A	0.000324958	0.892211	-112081
12389	202928_s_at	PHD finger protein 1	PHF1	0.000341505	0.878974	-113769
23058	213746_s_at	filamin A, alpha (actin binding protein 280)	FLNA	0.000363689	0.88104	-113502
5412	1560520_at	LOC401318	LOC401312	0.000293063	108478	108478
28701	219405_at	tripartite motif-containing 68	TRIM68	0.000321521	0.886342	-112823
34305	225036_at	Src homology 2 domain containing adaptor protein B /// chromosome 9 open reading	C9orf105 /// SHB	0.000355728	0.928993	-107643
35865	226598_s_at	GTP binding protein 5 (putative)	GTPBP5	0.000413231	0.877447	-113967
19516	210100_s_at	ATP-binding cassette, sub-family A (ABC1), member 2	ABCA2	0.000532509	0.864152	-11572
28291	218995_s_at	endothelin 1	EDN1	0.00046203	10982	10982
8977	1568964_x_at	sialophorin (leukosialin, CD43)	SPN	0.000305135	0.838398	-119275
30376	221081_s_at	DENN/MADD domain containing 2D	DENND2D	0.000295765	0.828806	-120655
47910	238649_at	phosphatidylinositol transfer protein, cytoplasmic 1	PITPNC1	0.000362054	0.832263	-120154
38695	229429_x_at	family with sequence similarity 91, member A2	FAM91A2	0.00102822	0.851991	-117372
37113	227847_at	EPM2A (laforin) interacting protein 1	EPM2AIP1	0.000400074	0.89548	-111672
14408	204949_at	intercellular adhesion molecule 3	ICAM3	0.00029791	0.909221	-109984
13620	204161_s_at	ectonucleotide pyrophosphatase/phosphodiesterase 4 (putative function)	ENPP4	0.00030158	0.784685	-12744
21505	212187_x_at	prostaglandin D2 synthase 21kDa (brain)	PTGDS	0.000512894	0.59116	-169159
35117	225848_at	zinc finger protein 746	ZNF746	0.000304446	0.876527	-114087
32649	223360_at	chromosome 21 open reading frame 56	C21orf56	0.000888146	0.740573	-135031
39399	230133_at	CDNA clone IMAGE:4329353	---	0.000307766	134516	134516
41427	232161_x_at	CDNA clone IMAGE:4813920	---	0.000391415	0.790733	-126465
37738	228472_at	hypothetical protein LOC729440 /// hypothetical protein LOC732172	LOC729440 /// LOC732172	0.000312146	0.906537	-11031
37191	227925_at	Hypothetical gene supported by AK096370	FLJ39051	0.000545455	0.835635	-119669
27771	218474_s_at	potassium channel tetramerisation domain containing 5	KCTD5	0.000519973	0.887292	-112702
21303	211984_at	calmodulin 1 (phosphorylase kinase, delta)	CALM1	0.000474199	0.880255	-113603
11786	202326_at	euchromatic histone-lysine N-methyltransferase 2	EHMT2	0.000356614	0.921672	-108499
11324	201864_at	GDP dissociation inhibitor 1	GDI1	0.000361549	0.923266	-108311
27181	217884_at	N-acetyltransferase 10	NAT10	0.000337136	0.907344	-110212
11884	202424_at	mitogen-activated protein kinase kinase 2	MAP2K2	0.00030803	0.903174	-110721
41197	231931_at	PR domain containing 15	PRDM15	0.00056819	0.892424	-112054
36236	226969_at	hypothetical protein LOC149448	LOC149448	0.000316106	0.877232	-113995
31504	222212_s_at	LAG1 homolog, ceramide synthase 2 (S. cerevisiae)	LASS2	0.000840813	0.933321	-107144
27738	218441_s_at	RNA polymerase II associated protein 1	RPAP1	0.000378605	0.917205	-109027
22276	212961_x_at	chromosome X open reading frame 40B	CXorf40B	0.000351719	0.936384	-106794
30823	221528_s_at	engulfment and cell motility 2	ELMO2	0.000358786	0.905293	-110461
38315	229049_at	Homo sapiens, clone IMAGE:4991280, mRNA	---	0.000337648	108365	108365
32494	223204_at	chromosome 4 open reading frame 18	C4orf18	0.00031999	130821	130821
21632	212315_s_at	nucleoporin 210kDa	NUP210	0.000407298	0.907503	-110192
13353	203894_at	tubulin, gamma 2	TUBG2	0.00105096	0.913876	-109424
34954	225685_at	CDNA FLJ31353 fis, clone MESAN2000264	---	0.000468171	119801	119801
48323	239062_at	CDNA clone IMAGE:5286005	---	0.000760163	0.823423	-121444
36077	226810_at	MRNA full length insert cDNA clone EUROIMAGE 1509279	---	0.000339382	113962	113962
35880	226613_at	hypothetical protein LOC652968	LOC652968	0.00032661	0.883807	-113147
35110	225841_at	chromosome 1 open reading frame 59	C1orf59	0.000364166	0.885044	-112989
48498	239237_at	(clone HGP09/HGP32) T cell receptor gamma-2 chain processed pseudogene mRNA, VC	---	0.000997785	0.827219	-120887
41455	232189_at	CDNA: FLJ22806 fis, clone KAIA2845	---	0.000328152	107258	107258
51555	242294_at	Transcribed locus	---	0.000340479	0.875617	-114205
33588	224308_s_at	integrator complex subunit 2	INTS2	0.000327326	0.87151	-114743
10634	201174_s_at	telomeric repeat binding factor 2, interacting protein	TERF2IP	0.000403731	0.926277	-107959
44149	234888_at	Cache domain containing 1	CACHD1	0.00049001	107671	107671
30522	221227_x_at	coenzyme Q3 homolog, methyltransferase (S. cerevisiae)	COQ3	0.000764929	0.921705	-108495
35747	226479_at	kelch repeat and BTB (POZ) domain containing 6	KBTBD6	0.000329357	0.738381	-135431
34465	225196_s_at	mitochondrial ribosomal protein S26	MRPS26	0.000680612	0.932955	-107186
17553	208112_x_at	EH-domain containing 1	EHD1	0.000350205	0.911431	-109718
14111	204652_s_at	nuclear respiratory factor 1	NRF1	0.000349404	0.89975	-111142
12790	203331_s_at	inositol polyphosphate-5-phosphatase, 145kDa	INPP5D	0.000461097	0.902452	-110809
13195	203736_s_at	PTPRF interacting protein, binding protein 1 (liprin beta 1)	PPFIBP1	0.000424902	0.941842	-106175
21978	212661_x_at	peptidylprolyl isomerase A (cyclophilin A)	PPIA	0.000491859	0.958261	-104356
33223	223936_s_at	forkhead box P1	FOXP1	0.000537154	125178	125178
21565	212247_at	nucleoporin 205kDa	NUP205	0.000333748	0.928371	-107716
34767	225498_at	chromatin modifying protein 4B	CHMP4B	0.000394206	108792	108792
37122	227856_at	chromosome 4 open reading frame 32	C4orf32	0.000553986	118845	118845
17187	207734_at	lymphocyte transmembrane adaptor 1	LAX1	0.000350427	0.772905	-129382
37802	228536_at	hypothetical protein BC004337	LOC90826	0.000335188	0.918991	-108815
26969	217672_x_at	---	---	0.000518832	110771	110771
15772	206314_at	zinc finger protein 167	ZNF167	0.000407518	0.844607	-118398
22126	212809_at	nuclear factor of activated T-cells, cytoplasmic, calcineurin-dependent 2 intera	NFATC2IP	0.000369428	0.934244	-107038
24487	215181_at	cadherin-like 22	CDH22	0.000460428	108072	108072
11680	202220_at	KIAA0907	KIAA0907	0.000336782	0.865533	-115536
33558	224278_at	chromosome 2 open reading frame 14	C2orf14	0.000359561	106096	106096
26522	217223_s_at	breakpoint cluster region	BCR	0.000925316	0.879701	-113675
32103	222812_s_at	ras homolog gene family, member F (in filopodia)	RHOF	0.000414505	0.83525	-119725
18734	209308_s_at	BCL2/adenovirus E1B 19kDa interacting protein 2	BNIP2	0.000349742	111573	111573
54438	47069_at	proline rich 5 (renal)	PRR5	0.000347367	0.796197	-125597
44254	234993_at	abhydrolase domain containing 13	ABHD13	0.000399996	127237	127237
14775	205316_at	CDNA FLJ33407 fis, clone BRACE2010535	---	0.000655858	124371	124371
37275	228009_x_at	zinc ribbon domain containing 1	ZNRD1	0.000356128	0.890154	-11234
51519	242258_at	Transcribed locus	---	0.000489561	0.85038	-117594
28420	219124_at	chromosome 8 open reading frame 41	C8orf41	0.000521277	0.853638	-117146
8049	1565843_s_at	bromodomain and PHD finger containing, 3	BRPF3	0.000410917	108784	108784
32423	223133_at	transmembrane protein 14B	TMEM14B	0.00037081	10856	10856
24293	214986_x_at	peptidylprolyl isomerase (cyclophilin)-like 2	PPIL2	0.00109781	0.928603	-107689
38387	229121_at	CDNA FLJ44441 fis, clone UTERU2020242	---	0.000648161	0.768863	-130062
22112	212795_at	KIAA1033	KIAA1033	0.00058875	107898	107898
32722	223433_at	chromosome 7 open reading frame 36	C7orf36	0.000397331	0.852815	-117259
14630	205171_at	protein tyrosine phosphatase, non-receptor type 4 (megakaryocyte)	PTPN4	0.000396636	0.783307	-127664
14330	204871_at	mitochondrial transcription termination factor	MTERF	0.00036626	0.885054	-112987
36431	227164_at	splicing factor, arginine/serine-rich 1 (splicing factor 2, alternate splicing f	SFRS1	0.000369878	0.850103	-117633
41310	232044_at	retinoblastoma binding protein 6	RBBP6	0.000595312	124206	124206
33867	224596_at	solute carrier family 44, member 1	SLC44A1	0.000572189	111116	111116
10855	201395_at	RNA binding motif protein 5	RBM5	0.000530876	0.915858	-109187
27769	218472_s_at	pelota homolog (Drosophila)	PELO	0.000602821	0.823143	-121486
12865	203406_at	microfibrillar-associated protein 1	MFAP1	0.000417328	0.839112	-119174
37286	228020_at	Pentatricopeptide repeat domain 3	PTCD3	0.000360567	0.901118	-110973
11987	202527_s_at	SMAD family member 4	SMAD4	0.000358608	0.898464	-111301
12551	203090_at	stromal cell-derived factor 2	SDF2	0.000359126	0.924109	-108212
52293	243032_at	Transcribed locus	---	0.000415459	105855	105855
27569	218272_at	hypothetical protein FLJ20699	FLJ20699	0.000503946	0.730135	-136961
46159	236898_at	Transcribed locus	---	0.000383222	131691	131691
13436	203977_at	tafazzin (cardiomyopathy, dilated 3A (X-linked); endocardial fibroelastosis 2; B	TAZ	0.00045034	0.926771	-107901
54624	91952_at	hypothetical protein BC002926	LOC90379	0.000364772	0.878652	-113811
32437	223147_s_at	WD repeat domain 33	WDR33	0.000383393	0.903836	-11064
32436	223146_at	WD repeat domain 33	WDR33	0.000861661	0.908897	-110023
42969	233706_at	CDNA: FLJ21147 fis, clone CAS09371	---	0.000850368	0.870638	-114858
19168	209748_at	spastin	SPAST	0.000479168	107815	107815
42389	233124_s_at	enoyl Coenzyme A hydratase domain containing 1	ECHDC1	0.000393894	117865	117865
41837	232571_at	MRNA; cDNA DKFZp667B1513 (from clone DKFZp667B1513)	---	0.000485348	0.89553	-111666
32635	223346_at	vacuolar protein sorting 18 homolog (S. cerevisiae)	VPS18	0.000926848	0.915671	-10921
34019	224748_at	WD repeat domain 68	WDR68	0.000478218	0.887046	-112734
162	1552472_a_at	centaurin, beta 2	CENTB2	0.000426436	118076	118076
36534	227267_at	chromosome 5 open reading frame 37	C5orf37	0.000424881	0.884831	-113016
21433	212115_at	hematological and neurological expressed 1-like	HN1L	0.000380202	0.917091	-10904
10002	200049_at	MYST histone acetyltransferase 2	MYST2	0.000450732	0.949785	-105287
20930	211593_s_at	microtubule associated serine/threonine kinase 2	MAST2	0.000424365	0.908612	-110058
21770	212453_at	KIAA1279	KIAA1279	0.000380649	0.817192	-12237
20156	210763_x_at	natural cytotoxicity triggering receptor 3	NCR3	0.000413123	0.783979	-127554
24840	215535_s_at	1-acylglycerol-3-phosphate O-acyltransferase 1 (lysophosphatidic acid acyltransf	AGPAT1	0.000646521	0.912463	-109593
13656	204197_s_at	runt-related transcription factor 3	RUNX3	0.000418505	0.806317	-124021
36154	226887_at	heat shock 70kDa protein 14	HSPA14	0.000588	0.912329	-10961
21828	212511_at	phosphatidylinositol binding clathrin assembly protein	PICALM	0.000415996	112482	112482
35949	226682_at	hypothetical protein LOC283666	LOC283666	0.000623806	0.815003	-122699
12309	202849_x_at	G protein-coupled receptor kinase 6	GRK6	0.000411343	0.928739	-107673
36953	227687_at	hydrolethalus syndrome 1	HYLS1	0.000520854	0.846525	-11813
37474	228208_x_at	Hypothetical LOC645944	LOC645944	0.000412296	0.869531	-115005
1487	1554309_at	eukaryotic translation initiation factor 4 gamma, 3	EIF4G3	0.000399487	134928	134928
11009	201549_x_at	jumonji, AT rich interactive domain 1B	JARID1B	0.000403199	0.905792	-110401
44247	234986_at	Full-length cDNA clone CS0CAP007YJ17 of Thymus of Homo sapiens (human)	---	0.000405092	0.807313	-123868
28424	219128_at	chromosome 2 open reading frame 42	C2orf42	0.000555427	0.892334	-112066
29646	220350_at	zinc finger protein 235	ZNF235	0.000647549	0.88826	-11258
8371	1566608_at	MRNA; cDNA DKFZp667O0522 (from clone DKFZp667O0522)	---	0.00057183	0.795376	-125727
50802	241541_at	Mindbomb homolog 2 (Drosophila)	MIB2	0.00051701	113547	113547
10772	201312_s_at	SH3 domain binding glutamic acid-rich protein like	SH3BGRL	0.000531996	107024	107024
34410	225141_at	RNA binding motif protein 35B	RBM35B	0.000412265	0.902621	-110788
39669	230403_at	CDNA FLJ45905 fis, clone OCBBF3026576	---	0.000447099	0.837142	-119454
43448	234186_at	CDNA: FLJ22748 fis, clone KAIA0249	---	0.000403977	0.854719	-116998
18586	209160_at	aldo-keto reductase family 1, member C3 (3-alpha hydroxysteroid dehydrogenase, t	AKR1C3	0.000886769	0.645312	-154964
28095	218799_at	ATP binding domain 1 family, member B	ATPBD1B	0.000629177	0.894734	-111765
36959	227693_at	WD repeat domain 20	WDR20	0.000527581	0.830984	-120339
18528	209102_s_at	HMG-box transcription factor 1	HBP1	0.000620113	0.919327	-108775
31141	221849_s_at	hypothetical protein BC002926	LOC90379	0.000405266	0.865345	-115561
42724	233461_x_at	zinc finger protein 226	ZNF226	0.000416589	0.841164	-118883
18616	209190_s_at	diaphanous homolog 1 (Drosophila)	DIAPH1	0.000790429	0.938259	-10658
19630	210216_x_at	RAD1 homolog (S. pombe)	RAD1	0.000422207	0.898345	-111316
32395	223105_s_at	transmembrane protein 14C /// transmembrane protein 14B	TMEM14B /// TMEM14C	0.000612349	107851	107851
34021	224750_at	ring finger protein 185	RNF185	0.00102925	0.928227	-107732
36831	227565_at	Transcribed locus	---	0.000419949	113192	113192
44304	235043_at	family with sequence similarity 122A	FAM122A	0.000433978	0.913408	-10948
14607	205148_s_at	chloride channel 4	CLCN4	0.000645463	121599	121599
638	1553133_at	chromosome 9 open reading frame 72	C9orf72	0.000450725	139723	139723
13424	203965_at	ubiquitin specific peptidase 20	USP20	0.000442032	0.879748	-113669
11610	202150_s_at	neural precursor cell expressed, developmentally down-regulated 9	NEDD9	0.000590501	0.881639	-113425
34197	224927_at	KIAA1949	KIAA1949	0.00093001	0.906522	-110312
30505	221210_s_at	N-acetylneuraminate pyruvate lyase (dihydrodipicolinate synthase)	NPL	0.000679601	123522	123522
12965	203506_s_at	mediator of RNA polymerase II transcription, subunit 12 homolog (S. cerevisiae)	MED12	0.00044726	0.917503	-108991
23382	214071_at	Metallophosphoesterase 1	MPPE1	0.000668101	0.629341	-158896
33992	224721_at	WD repeat domain 75	WDR75	0.000736713	0.901727	-110898
15754	206296_x_at	mitogen-activated protein kinase kinase kinase kinase 1	MAP4K1	0.00044861	0.876495	-114091
2754	1556033_at	CDNA FLJ38785 fis, clone LIVER2001329	---	0.000463827	0.815512	-122622
34931	225662_at	sterile alpha motif and leucine zipper containing kinase AZK	ZAK	0.000566147	125874	125874
42001	232736_s_at	POM121-like protein /// hypothetical locus DKFZp434K191	DKFZp434K191 /// DKFZP434P211	0.000617191	107426	107426
46503	237242_at	hypothetical protein LOC126536	LOC126536	0.000573321	106906	106906
32023	222732_at	tripartite motif-containing 39	TRIM39	0.000488105	0.913233	-109501
27254	217957_at	chromosome 16 open reading frame 80	C16orf80	0.000586176	0.923675	-108263
4065	1558111_at	Muscleblind-like (Drosophila)	MBNL1	0.000777933	119084	119084
10920	201460_at	mitogen-activated protein kinase-activated protein kinase 2	MAPKAPK2	0.000553865	0.928728	-107674
35606	226338_at	transmembrane protein 55A	TMEM55A	0.000739854	114677	114677
28919	219623_at	ARP5 actin-related protein 5 homolog (yeast)	ACTR5	0.000499617	0.925099	-108097
14159	204700_x_at	chromosome 1 open reading frame 107	C1orf107	0.00043848	0.80123	-124808
28834	219538_at	WD repeat domain 5B	WDR5B	0.000663727	0.806953	-123923
14554	205095_s_at	ATPase, H+ transporting, lysosomal V0 subunit a1	ATP6V0A1	0.000436981	115897	115897
32539	223250_at	kelch-like 7 (Drosophila)	KLHL7	0.000527332	0.932426	-107247
38684	229418_at	chromosome 17 open reading frame 63	C17orf63	0.000457507	0.897464	-111425
27761	218464_s_at	chromosome 17 open reading frame 63	C17orf63	0.000479912	0.910126	-109875
32294	223003_at	chromosome 19 open reading frame 43	C19orf43	0.000474182	0.922042	-108455
13805	204346_s_at	Ras association (RalGDS/AF-6) domain family 1	RASSF1	0.00108106	0.876664	-114069
42928	233665_x_at	mitochondrial translation optimization 1 homolog (S. cerevisiae)	MTO1	0.000917309	0.938357	-106569
48755	239494_at	Transcribed locus	---	0.000549751	13415	13415
34148	224878_at	ubiquitin family domain containing 1	UBFD1	0.000500953	0.932782	-107206
25536	216232_s_at	GCN1 general control of amino-acid synthesis 1-like 1 (yeast)	GCN1L1	0.000501991	0.902577	-110794
21851	212534_at	CDNA FLJ11904 fis, clone HEMBB1000048	---	0.000460771	0.862466	-115947
54160	31837_at	transmembrane protein 112B	TMEM112B	0.0004484	0.939085	-106487
30881	221587_s_at	chromosome 19 open reading frame 24	C19orf24	0.000447151	0.910922	-109779
27232	217935_s_at	chromosome 20 open reading frame 44	C20orf44	0.000442633	0.914429	-109358
32099	222808_at	asparagine-linked glycosylation 13 homolog (S. cerevisiae)	ALG13	0.000516825	110826	110826
28029	218733_at	male-specific lethal 2-like 1 (Drosophila)	MSL2L1	0.000471485	0.907104	-110241
30843	221548_s_at	integrin-linked kinase-associated serine/threonine phosphatase 2C	ILKAP	0.000464155	0.919954	-108701
13905	204446_s_at	arachidonate 5-lipoxygenase	ALOX5	0.000997567	114964	114964
39389	230123_at	---	---	0.000533965	11425	11425
19556	210140_at	cystatin F (leukocystatin)	CST7	0.000461334	0.719233	-139037
14445	204986_s_at	TAO kinase 2	TAOK2	0.000562816	0.87061	-114862
35082	225813_at	Ring finger and CCCH-type zinc finger domains 2	RC3H2	0.000896171	0.927897	-107771
35490	226222_at	KIAA1432	KIAA1432	0.000492374	112403	112403
47014	237753_at	Transcribed locus	---	0.0008182	0.84886	-117805
11015	201555_at	minichromosome maintenance complex component 3	MCM3	0.00105658	0.909746	-109921
35408	226140_s_at	OTU domain containing 1	OTUD1	0.000548904	125759	125759
21103	211773_s_at	zinc finger with KRAB and SCAN domains 3	ZKSCAN3	0.000460186	0.899632	-111157
43055	233793_at	CDNA FLJ11668 fis, clone HEMBA1004705	---	0.000504512	0.950875	-105166
11392	201932_at	leucine rich repeat containing 41	LRRC41	0.000529896	0.93238	-107252
40068	230802_at	---	---	0.000570205	129431	129431
36495	227228_s_at	coiled-coil domain containing 88C	CCDC88C	0.000466379	0.890992	-112234
49017	239756_at	Transcribed locus	---	0.00046634	107347	107347
27051	217754_at	DEAD (Asp-Glu-Ala-Asp) box polypeptide 56	DDX56	0.00076715	0.93192	-107305
44407	235146_at	Transcribed locus	---	0.00066046	0.759655	-131639
11515	202055_at	karyopherin alpha 1 (importin alpha 5)	KPNA1	0.000478833	0.946514	-105651
6814	1562765_at	CDNA clone IMAGE:5168498	---	0.000515089	106796	106796
12362	202901_x_at	cathepsin S	CTSS	0.0010714	111764	111764
30035	220739_s_at	cyclin M3	CNNM3	0.000778919	0.873412	-114493
13520	204061_at	protein kinase, X-linked	PRKX	0.000488298	0.882758	-113281
51190	241929_at	Transcribed locus	---	0.000473471	143628	143628
37851	228585_at	ectonucleoside triphosphate diphosphohydrolase 1	ENTPD1	0.000522325	118861	118861
17370	207922_s_at	macrophage erythroblast attacher /// similar to macrophage erythroblast attacher	LOC730744 /// MAEA	0.000500562	0.942103	-106146
10133	200673_at	lysosomal-associated protein transmembrane 4 alpha	LAPTM4A	0.000477546	108059	108059
48404	239143_x_at	ring finger protein 138	RNF138	0.000635641	117701	117701
37634	228368_at	Rho GTPase activating protein 20	ARHGAP20	0.000514371	0.941148	-106253
31834	222543_at	Der1-like domain family, member 1	DERL1	0.0005233	0.92385	-108243
37708	228442_at	Transcribed locus	---	0.000479572	0.810287	-123413
40481	231215_at	Transcribed locus	---	0.000855119	0.871404	-114757
41953	232687_at	CDNA FLJ33091 fis, clone TRACH2000660	---	0.00104588	0.89009	-112348
33950	224679_at	mesoderm development candidate 2	MESDC2	0.000601827	0.941856	-106173
11178	201718_s_at	erythrocyte membrane protein band 4.1-like 2	EPB41L2	0.000504245	115076	115076
28629	219333_s_at	calpain 10	CAPN10	0.00048941	0.92405	-108219
33981	224710_at	RAB34, member RAS oncogene family	RAB34	0.000498485	122933	122933
17206	207753_at	zinc finger protein 304	ZNF304	0.000664954	0.818929	-122111
28825	219529_at	chloride intracellular channel 3	CLIC3	0.000627283	0.665514	-15026
54563	63009_at	SHQ1 homolog (S. cerevisiae)	SHQ1	0.000774769	0.940273	-106352
17390	207943_x_at	pleiomorphic adenoma gene-like 1	PLAGL1	0.000619725	115911	115911
27912	218615_s_at	transmembrane protein 39A	TMEM39A	0.000500538	0.853828	-11712
36825	227559_at	Transcribed locus	---	0.000500385	0.774446	-129125
21080	211748_x_at	prostaglandin D2 synthase 21kDa (brain)	PTGDS	0.000838615	0.605086	-165266
19194	209774_x_at	chemokine (C-X-C motif) ligand 2	CXCL2	0.000893931	246938	246938
38728	229462_at	---	---	0.000571763	0.916179	-109149
41206	231940_at	zinc finger protein 529	ZNF529	0.000494129	0.841109	-118891
21381	212063_at	CD44 molecule (Indian blood group)	CD44	0.000501893	105494	105494
15132	205673_s_at	ankyrin repeat and SOCS box-containing 9	ASB9	0.000593958	10803	10803
22057	212740_at	phosphoinositide-3-kinase, regulatory subunit 4, p150	PIK3R4	0.000513679	0.918736	-108845
46803	237542_at	Transcribed locus	---	0.000497849	0.761781	-131271
16362	206904_at	matrilin 1, cartilage matrix protein	MATN1	0.000500076	107623	107623
50476	241215_at	Transcribed locus	---	0.000569094	108586	108586
33489	224206_x_at	myoneurin	MYNN	0.000570388	0.909858	-109907
54335	38918_at	SRY (sex determining region Y)-box 13	SOX13	0.000507913	0.85306	-117225
29122	219826_at	zinc finger protein 419	ZNF419	0.000522389	0.828735	-120666
21096	211765_x_at	peptidylprolyl isomerase A (cyclophilin A)	PPIA	0.000790302	0.957814	-104404
1310	1554057_at	hypothetical LOC645676	LOC645676	0.000805552	115769	115769
27079	217782_s_at	G protein pathway suppressor 1	GPS1	0.000641897	0.944304	-105898
13734	204275_at	small optic lobes homolog (Drosophila)	SOLH	0.000508826	0.859211	-116386
16172	206714_at	arachidonate 15-lipoxygenase, type B	ALOX15B	0.000543905	0.846278	-118165
37732	228466_at	Clone IMAGE:111714 mRNA sequence	---	0.000510939	0.896735	-111516
19380	209962_at	erythropoietin receptor	EPOR	0.000604651	0.897347	-11144
35350	226082_s_at	splicing factor, arginine/serine-rich 15	SFRS15	0.00104969	0.866136	-115455
44653	235392_at	Transcribed locus	---	0.000626353	111095	111095
11156	201696_at	splicing factor, arginine/serine-rich 4	SFRS4	0.00106499	0.93937	-106454
27480	218183_at	chromosome 16 open reading frame 5	C16orf5	0.000645824	0.904726	-110531
21041	211708_s_at	stearoyl-CoA desaturase (delta-9-desaturase)	SCD	0.000666093	106981	106981
34318	225049_at	biogenesis of lysosome-related organelles complex-1, subunit 2	BLOC1S2	0.00108596	106859	106859
45767	236506_at	Transcribed locus	---	0.00064114	115709	115709
31601	222310_at	splicing factor, arginine/serine-rich 15	SFRS15	0.00053293	123155	123155
22951	213639_s_at	zinc finger protein 500	ZNF500	0.000530423	0.873832	-114439
13901	204442_x_at	latent transforming growth factor beta binding protein 4	LTBP4	0.000521324	0.887955	-112618
38054	228788_at	yippee-like 1 (Drosophila)	YPEL1	0.000588118	0.794823	-125814
35618	226350_at	choroideremia-like (Rab escort protein 2)	CHML	0.000584126	115079	115079
9497	1569856_at	tripeptidyl peptidase II	TPP2	0.00103155	126489	126489
1600	1554469_at	zinc finger and BTB domain containing 44	ZBTB44	0.00053772	12036	12036
10720	201260_s_at	synaptophysin-like 1	SYPL1	0.000531985	109943	109943
21786	212469_at	Nipped-B homolog (Drosophila)	NIPBL	0.00053013	0.930688	-107447
7392	1563853_at	hypothetical protein LOC283045	LOC283045	0.000707347	110317	110317
36766	227500_at	CDNA FLJ41541 fis, clone BRTHA3000273	---	0.000555978	0.901475	-110929
32572	223283_s_at	teashirt family zinc finger 1	TSHZ1	0.000547948	0.894766	-111761
10921	201461_s_at	mitogen-activated protein kinase-activated protein kinase 2	MAPKAPK2	0.000540057	0.880388	-113586
8682	1567458_s_at	ras-related C3 botulinum toxin substrate 1 (rho family, small GTP binding protei	RAC1	0.00109316	112674	112674
15412	205953_at	leucine-rich repeats and immunoglobulin-like domains 2	LRIG2	0.000612045	0.904651	-11054
36879	227613_at	zinc finger protein 331	ZNF331	0.000793576	0.890644	-112278
11423	201963_at	acyl-CoA synthetase long-chain family member 1	ACSL1	0.000551516	126345	126345
19345	209927_s_at	chromosome 1 open reading frame 77	C1orf77	0.00054298	0.890183	-112336
16042	206584_at	lymphocyte antigen 96	LY96	0.000900948	119857	119857
30263	220967_s_at	zinc finger protein 696	ZNF696	0.000652554	0.873345	-114502
36963	227697_at	suppressor of cytokine signaling 3	SOCS3	0.000604418	161178	161178
27141	217844_at	CTD (carboxy-terminal domain, RNA polymerase II, polypeptide A) small phosphatas	CTDSP1	0.000560348	0.936188	-106816
26165	216863_s_at	MORC family CW-type zinc finger 2	MORC2	0.000584176	0.833149	-120026
35538	226270_at	exocyst complex component 2	EXOC2	0.000578478	0.906251	-110345
12861	203402_at	potassium voltage-gated channel, shaker-related subfamily, beta member 2	KCNAB2	0.000892148	0.899692	-111149
10618	201158_at	N-myristoyltransferase 1	NMT1	0.000919512	0.921836	-108479
2563	1555759_a_at	chemokine (C-C motif) ligand 5	CCL5	0.000608473	0.768056	-130199
47970	238709_at	CDNA FLJ38461 fis, clone FEBRA2020977	---	0.000650977	0.921911	-10847
20255	210868_s_at	ELOVL family member 6, elongation of long chain fatty acids (FEN1/Elo2, SUR4/Elo	ELOVL6	0.000557378	0.839802	-119076
23343	214032_at	zeta-chain (TCR) associated protein kinase 70kDa	ZAP70	0.000733463	0.830135	-120462
13359	203900_at	KIAA0467	KIAA0467	0.000566042	0.877799	-113921
21504	212186_at	acetyl-Coenzyme A carboxylase alpha	ACACA	0.000563069	0.913268	-109497
45978	236717_at	similar to RIKEN cDNA 4632412N22 gene	LOC165186	0.000604743	0.769348	-12998
30773	221478_at	BCL2/adenovirus E1B 19kDa interacting protein 3-like	BNIP3L	0.000560509	116461	116461
12487	203026_at	zinc finger and BTB domain containing 5	ZBTB5	0.000561931	0.903027	-110739
36904	227638_at	KIAA1632	KIAA1632	0.000958599	0.900883	-111002
48193	238932_at	CDNA FLJ41867 fis, clone OCBBF2005546	---	0.00063031	0.86249	-115943
32448	223158_s_at	NIMA (never in mitosis gene a)-related kinase 6	NEK6	0.000815534	114845	114845
35377	226109_at	chromosome 21 open reading frame 91	C21orf91	0.00100101	0.913958	-109414
23530	214219_x_at	mitogen-activated protein kinase kinase kinase kinase 1	MAP4K1	0.00070278	0.872952	-114554
20976	211640_x_at	Netrin 2-like (chicken)	NTN2L	0.000715068	122491	122491
54313	37996_s_at	dystrophia myotonica-protein kinase	DMPK	0.000582579	0.863784	-11577
33939	224668_at	SYS1 Golgi-localized integral membrane protein homolog (S. cerevisiae)	SYS1	0.000856289	0.923965	-108229
14964	205505_at	glucosaminyl (N-acetyl) transferase 1, core 2 (beta-1,6-N-acetylglucosaminyltran	GCNT1	0.000805404	116767	116767
41317	232051_at	coiled-coil domain containing 102A	CCDC102A	0.000577244	0.810432	-123391
17751	208315_x_at	TNF receptor-associated factor 3	TRAF3	0.000829626	106981	106981
31990	222699_s_at	pleckstrin homology domain containing, family F (with FYVE domain) member 2	PLEKHF2	0.000663967	117971	117971
40301	231035_s_at	Transcribed locus	---	0.000697342	127872	127872
37246	227980_at	HLA complex group 12	HCG12	0.000686331	0.868428	-115151
20999	211663_x_at	prostaglandin D2 synthase 21kDa (brain)	PTGDS	0.00102918	0.633341	-157893
23372	214061_at	WD repeat domain 67	WDR67	0.000602643	0.83942	-11913
21090	211759_x_at	tubulin folding cofactor B	TBCB	0.000779253	0.928789	-107667
34389	225120_at	purine-rich element binding protein B	PURB	0.000584076	0.912465	-109593
33960	224689_at	mannosidase, beta A, lysosomal-like	MANBAL	0.000589126	0.902708	-110778
3688	1557487_at	CDNA clone IMAGE:4797099	---	0.000591233	0.832798	-120077
39492	230226_s_at	jumonji, AT rich interactive domain 1A	JARID1A	0.000596543	0.834803	-119789
11487	202027_at	chromosome 22 open reading frame 5	C22orf5	0.000671936	0.912697	-109565
21399	212081_x_at	HLA-B associated transcript 2	BAT2	0.000605789	0.915715	-109204
29471	220175_s_at	COBW domain containing 1 /// COBW domain containing 2 /// COBW domain containing	CBWD1 /// CBWD2 /// CBWD3 /// CBWD5 /// CBWD6 /// LOC728013	0.000812295	113337	113337
11788	202328_s_at	polycystic kidney disease 1 (autosomal dominant)	PKD1	0.000654971	0.924906	-108119
36027	226760_at	hypothetical protein LOC203411	LOC203411	0.00106833	0.903827	-110641
11177	201717_at	mitochondrial ribosomal protein L49	MRPL49	0.000647428	0.911171	-109749
37782	228516_at	congenital dyserythropoietic anemia, type I	CDAN1	0.00078843	0.909193	-109988
13519	204060_s_at	protein kinase, X-linked /// protein kinase, Y-linked	PRKX /// PRKY	0.000633671	0.907312	-110216
11706	202246_s_at	cyclin-dependent kinase 4	CDK4	0.00061158	0.925385	-108063
38195	228929_at	Deoxyribonuclease I	DNASE1	0.000746524	0.899783	-111138
3517	1557217_a_at	Fanconi anemia, complementation group B	FANCB	0.000623313	108504	108504
35574	226306_at	chromosome 6 open reading frame 1	C6orf1	0.000623006	0.922608	-108388
16530	207072_at	interleukin 18 receptor accessory protein	IL18RAP	0.000696167	0.691014	-144715
23992	214684_at	myocyte enhancer factor 2A	MEF2A	0.000619109	113653	113653
39497	230231_at	CDNA: FLJ23131 fis, clone LNG08502	---	0.000673519	0.935617	-106881
33701	224427_s_at	poly(A) polymerase gamma	PAPOLG	0.000855077	0.878868	-113783
34833	225564_at	spermatogenesis associated 13	SPATA13	0.000625099	0.900413	-11106
12084	202624_s_at	calcineurin binding protein 1	CABIN1	0.000674347	0.888033	-112608
35381	226113_at	zinc finger protein 436	ZNF436	0.000629426	0.870716	-114848
30098	220802_at	potassium voltage-gated channel, subfamily H (eag-related), member 4	KCNH4	0.00109079	108363	108363
34615	225346_at	MTERF domain containing 3	MTERFD3	0.000842375	0.827489	-120847
10020	200067_x_at	sorting nexin 3	SNX3	0.000644304	106144	106144
21766	212449_s_at	lysophospholipase I	LYPLA1	0.000668695	10818	10818
39527	230261_at	ST8 alpha-N-acetyl-neuraminide alpha-2,8-sialyltransferase 4	ST8SIA4	0.000987768	116157	116157
29568	220272_at	basonuclin 2	BNC2	0.000719906	0.795643	-125685
22013	212696_s_at	ring finger protein 4	RNF4	0.0006515	0.935841	-106856
37600	228334_x_at	KIAA1712	KIAA1712	0.000997128	0.889821	-112382
22786	213473_at	BRCA1 associated protein	BRAP	0.000638182	0.910449	-109836
16873	207419_s_at	ras-related C3 botulinum toxin substrate 2 (rho family, small GTP binding protei	RAC2	0.000765263	0.915493	-109231
12441	202980_s_at	seven in absentia homolog 1 (Drosophila)	SIAH1	0.000674749	0.847411	-118006
36026	226759_at	IKAROS family zinc finger 4 (Eos)	IKZF4	0.000749425	111349	111349
27337	218040_at	PRP38 pre-mRNA processing factor 38 (yeast) domain containing B	PRPF38B	0.000658886	0.902582	-110793
8339	1566538_at	MRNA; cDNA DKFZp586G081 (from clone DKFZp586G081)	---	0.000733634	107551	107551
50135	240874_at	Transcribed locus	---	0.000735143	108463	108463
29631	220335_x_at	carboxylesterase 3 (brain)	CES3	0.000670736	109172	109172
38509	229243_at	Transcribed locus	---	0.000656441	0.875856	-114174
17875	208445_s_at	bromodomain adjacent to zinc finger domain, 1B	BAZ1B	0.000658066	0.919911	-108706
22858	213545_x_at	sorting nexin 3	SNX3	0.000658075	106448	106448
11242	201782_s_at	aryl hydrocarbon receptor interacting protein	AIP	0.000660324	0.93286	-107197
11163	201703_s_at	protein phosphatase 1, regulatory (inhibitor) subunit 10	PPP1R10	0.000830686	0.842324	-118719
34762	225493_at	hypothetical protein LOC144438	LOC144438	0.000655533	0.879378	-113717
29262	219966_x_at	BTG3 associated nuclear protein /// similar to BTG3 associated nuclear protein i	BANP /// LOC649800	0.000835566	0.914012	-109408
50575	241314_at	Transcribed locus	---	0.000757949	107958	107958
51289	242028_at	---	---	0.000658278	0.782008	-127876
27313	218016_s_at	polymerase (RNA) III (DNA directed) polypeptide E (80kD)	POLR3E	0.000687162	0.875096	-114273
18813	209388_at	poly(A) polymerase alpha	PAPOLA	0.000813702	113425	113425
2629	1555846_a_at	CDNA FLJ39218 fis, clone OCBBF2006660	---	0.000851001	0.892626	-112029
44163	234902_s_at	zinc finger protein 416	ZNF416	0.000726631	0.878818	-113789
41648	232382_s_at	protein-L-isoaspartate (D-aspartate) O-methyltransferase domain containing 1	PCMTD1	0.00109872	0.752054	-132969
20251	210864_x_at	hemochromatosis	HFE	0.00068761	108999	108999
35172	225903_at	phosphatidylinositol glycan anchor biosynthesis, class U	PIGU	0.000917066	0.887588	-112665
18765	209340_at	UDP-N-acteylglucosamine pyrophosphorylase 1	UAP1	0.000698746	0.857437	-116627
22422	213107_at	TRAF2 and NCK interacting kinase	TNIK	0.000754143	0.849727	-117685
36093	226826_at	CDNA FLJ30735 fis, clone FEBRA2000228	---	0.000740641	0.866646	-115387
19245	209827_s_at	interleukin 16 (lymphocyte chemoattractant factor)	IL16	0.000709637	0.903514	-110679
10829	201369_s_at	zinc finger protein 36, C3H type-like 2	ZFP36L2	0.000924428	0.873988	-114418
24440	215134_at	phosphatidylinositol 4-kinase type II	PI4KII	0.00106521	0.871654	-114724
14011	204552_at	CDNA FLJ34214 fis, clone FCBBF3021807	---	0.00070964	0.911414	-10972
21426	212108_at	UBX domain containing 8	UBXD8	0.000749366	0.914559	-109342
18070	208641_s_at	ras-related C3 botulinum toxin substrate 1 (rho family, small GTP binding protei	RAC1	0.00104545	114373	114373
28545	219249_s_at	FK506 binding protein 10, 65 kDa	FKBP10	0.000722483	107646	107646
36210	226943_at	Keratin, hair, basic, 5	KRTHB5	0.000772097	0.867152	-11532
5106	1559980_at	zinc finger protein 7	ZNF7	0.000770068	105998	105998
39060	229794_at	zinc finger protein 585A	ZNF585A	0.000716245	0.858431	-116492
23434	214123_s_at	chromosome 4 open reading frame 10	C4orf10	0.000877833	0.836233	-119584
23989	214681_at	glycerol kinase	GK	0.000756159	123152	123152
19218	209798_at	nuclear protein, ataxia-telangiectasia locus	NPAT	0.000732855	0.897168	-111462
3111	1556588_at	chromosome 15 open reading frame 37	C15orf37	0.00109847	11926	11926
35691	226423_at	progestin and adipoQ receptor family member VIII	PAQR8	0.00082745	0.888675	-112527
27223	217926_at	chromosome 19 open reading frame 53	C19orf53	0.00076315	0.935383	-106908
20970	211634_x_at	immunoglobulin heavy constant mu	IGHM	0.000749104	138105	138105
11850	202390_s_at	huntingtin (Huntington disease)	HD	0.00103444	0.926229	-107965
21355	212037_at	pinin, desmosome associated protein	PNN	0.000896815	0.894071	-111848
32517	223228_at	leucine zipper, down-regulated in cancer 1-like	LDOC1L	0.000736701	0.879664	-11368
34948	225679_at	N-acetyltransferase 12	NAT12	0.000729251	0.888315	-112573
22609	213296_at	RER1 retention in endoplasmic reticulum 1 homolog (S. cerevisiae)	RER1	0.000738961	0.914869	-109305
51596	242335_at	solute carrier family 25, member 37	SLC25A37	0.000847428	142711	142711
22441	213126_at	mediator of RNA polymerase II transcription, subunit 8 homolog (S. cerevisiae)	MED8	0.000840739	0.90864	-110055
32459	223169_s_at	ras homolog gene family, member U	RHOU	0.000849958	133125	133125
28416	219120_at	chromosome 2 open reading frame 44	C2orf44	0.000753035	0.873835	-114438
19645	210232_at	cell division cycle 42 (GTP binding protein, 25kDa)	CDC42	0.000985792	118129	118129
13084	203625_x_at	melanoma cell adhesion molecule	MCAM	0.000748644	0.928293	-107725
21940	212623_at	transmembrane protein 41B	TMEM41B	0.000755424	0.863953	-115747
31567	222276_at	Transcribed locus	---	0.00105795	0.870312	-114901
30021	220725_x_at	Dynein, axonemal, heavy chain 3	DNAH3	0.000764475	108867	108867
19233	209815_at	patched homolog 1 (Drosophila)	PTCH1	0.000773885	0.728784	-137215
12070	202610_s_at	cofactor required for Sp1 transcriptional activation, subunit 2, 150kDa	CRSP2	0.00098267	0.900676	-111028
13235	203776_at	G patch domain and KOW motifs	GPKOW	0.000765672	0.939276	-106465
43427	234165_at	prostaglandin D2 receptor (DP)	PTGDR	0.000762523	0.657159	-15217
24051	214743_at	cut-like 1, CCAAT displacement protein (Drosophila)	CUTL1	0.000852282	114864	114864
48097	238836_at	---	---	0.00078864	0.901747	-110896
31074	221782_at	DnaJ (Hsp40) homolog, subfamily C, member 10	DNAJC10	0.00104237	112042	112042
30298	221002_s_at	tetraspanin 14	TSPAN14	0.000778571	0.847843	-117946
33269	223983_s_at	chromosome 19 open reading frame 12	C19orf12	0.000789513	0.886523	-1128
12909	203450_at	chibby homolog 1 (Drosophila)	CBY1	0.00100124	0.879379	-113717
10976	201516_at	spermidine synthase	SRM	0.000794667	0.912506	-109588
24060	214752_x_at	filamin A, alpha (actin binding protein 280)	FLNA	0.000957547	0.901636	-11091
36146	226879_at	hydrogen voltage-gated channel 1	HVCN1	0.00104176	114452	114452
44814	235553_at	Transcribed locus	---	0.00103757	10883	10883
47979	238718_at	CDNA FLJ37816 fis, clone BRSSN2003093	---	0.0008092	0.835858	-119637
39341	230075_at	RAB39B, member RAS oncogene family	RAB39B	0.000811335	0.832267	-120154
17293	207842_s_at	cancer susceptibility candidate 3	CASC3	0.00104029	0.935004	-106951
13061	203602_s_at	zinc finger and BTB domain containing 17	ZBTB17	0.000926141	0.931872	-107311
29531	220235_s_at	chromosome 1 open reading frame 103	C1orf103	0.000923047	0.896236	-111578
41441	232175_at	ADP-ribosylation factor 1	ARF1	0.000967888	118003	118003
15238	205779_at	receptor (G protein-coupled) activity modifying protein 2	RAMP2	0.000816162	108282	108282
22673	213360_s_at	POM121 membrane glycoprotein (rat) /// nuclear envelope pore membrane LOC340318	LOC340318 /// LOC729316 /// POM121	0.000864474	0.925863	-108007
28058	218762_at	zinc finger protein 574	ZNF574	0.000919879	0.902724	-110776
10147	200687_s_at	splicing factor 3b, subunit 3, 130kDa	SF3B3	0.000827905	0.942602	-106089
3146	1556645_s_at	Homo sapiens, clone IMAGE:6016214, mRNA	---	0.00091921	0.890654	-112277
52108	242847_at	chromosome 11 open reading frame 30	C11orf30	0.000826411	0.925319	-108071
35502	226234_at	CDNA FLJ33772 fis, clone BRSSN2000175	---	0.000893142	0.880756	-113539
50259	240998_at	Transcribed locus	---	0.000949375	108231	108231
30408	221113_s_at	wingless-type MMTV integration site family, member 16	WNT16	0.00085161	107945	107945
22166	212849_at	axin 1	AXIN1	0.000863208	0.898317	-111319
19700	210288_at	killer cell lectin-like receptor subfamily G, member 1	KLRG1	0.000917974	0.733616	-136311
18701	209275_s_at	ceroid-lipofuscinosis, neuronal 3, juvenile (Batten, Spielmeyer-Vogt disease)	CLN3	0.0010282	0.934817	-106973
20692	211342_x_at	mediator of RNA polymerase II transcription, subunit 12 homolog (S. cerevisiae)	MED12	0.00087201	0.921519	-108517
36568	227301_at	chaperonin containing TCP1, subunit 6A (zeta 1) pseudogene 1	CCT6AP1	0.000865895	0.901161	-110968
27358	218061_at	male-enhanced antigen 1	MEA1	0.00098358	0.941823	-106177
21692	212375_at	E1A binding protein p400	EP400	0.000898085	0.933262	-107151
53902	244640_at	Hypothetical protein LOC342892	LOC342892	0.000993346	0.879639	-113683
11984	202524_s_at	sparc/osteonectin, cwcv and kazal-like domains proteoglycan (testican) 2	SPOCK2	0.00104465	0.842575	-118684
43332	234070_at	CDNA FLJ10289 fis, clone MAMMA1002319	---	0.000888787	107587	107587
14382	204923_at	chromosome X open reading frame 9	CXorf9	0.000868722	0.913166	-109509
35454	226186_at	CDNA clone IMAGE:5301189	---	0.000869605	11321	11321
35552	226284_at	zinc finger and BTB domain containing 2	ZBTB2	0.000891083	0.921493	-10852
19621	210205_at	UDP-Gal:betaGlcNAc beta 1,3-galactosyltransferase, polypeptide 4	B3GALT4	0.000917496	0.90706	-110246
23927	214617_at	perforin 1 (pore forming protein)	PRF1	0.0010511	0.776881	-12872
585	1553061_at	olfactory receptor, family 6, subfamily W, member 1 pseudogene	OR6W1P	0.00103555	106986	106986
32405	223115_at	cofactor required for Sp1 transcriptional activation, subunit 6, 77kDa	CRSP6	0.000927487	0.841734	-118802
44476	235215_at	Transcribed locus	---	0.000894793	0.884002	-113122
44685	235424_at	Transcribed locus	---	0.000951956	0.900879	-111003
41437	232171_x_at	kelch domain containing 4	KLHDC4	0.00089536	0.827648	-120824
14419	204960_at	protein tyrosine phosphatase, receptor type, C-associated protein	PTPRCAP	0.00103062	0.832603	-120105
12650	203190_at	NADH dehydrogenase (ubiquinone) Fe-S protein 8, 23kDa (NADH-coenzyme Q reductase	NDUFS8	0.000903104	0.931745	-107326
33234	223947_s_at	cofactor required for Sp1 transcriptional activation, subunit 3, 130kDa	CRSP3	0.000941386	0.92074	-108608
25820	216517_at	major histocompatibility complex, class I, C /// immunoglobulin kappa constant /	HLA-C /// IGKC /// IGKV1-5	0.000992921	132003	132003
49191	239930_at	UDP-N-acetyl-alpha-D-galactosamine:polypeptide N-acetylgalactosaminyltransferase	GALNT2	0.000914403	113382	113382
10181	200721_s_at	ARP1 actin-related protein 1 homolog A, centractin alpha (yeast)	ACTR1A	0.000940707	0.922187	-108438
28485	219189_at	F-box and leucine-rich repeat protein 6	FBXL6	0.000922311	0.901765	-110894
11621	202161_at	protein kinase N1	PKN1	0.00104921	0.88104	-113502
11609	202149_at	neural precursor cell expressed, developmentally down-regulated 9	NEDD9	0.00100732	0.892501	-112045
34639	225370_at	pygopus homolog 2 (Drosophila)	PYGO2	0.00102176	0.910496	-10983
42126	232861_at	pyruvate dehydrogenase phosphatase isoenzyme 2	PDP2	0.000985604	0.814614	-122758
33961	224690_at	chromosome 20 open reading frame 108	C20orf108	0.00111068	114524	114524
45389	236128_at	zinc finger protein 91	ZNF91	0.000984216	0.815051	-122692
10114	200654_at	procollagen-proline, 2-oxoglutarate 4-dioxygenase (proline 4-hydroxylase), beta	P4HB	0.00103878	0.935551	-106889
10092	200632_s_at	N-myc downstream regulated gene 1	NDRG1	0.00100683	0.902462	-110808
2473	1555630_a_at	RAB34, member RAS oncogene family	RAB34	0.000968722	123207	123207
11520	202060_at	Ctr9, Paf1/RNA polymerase II complex component, homolog (S. cerevisiae)	CTR9	0.00100878	0.936303	-106803
40669	231403_at	Triple functional domain (PTPRF interacting)	TRIO	0.000989446	111927	111927
5206	1560147_at	CDNA FLJ38667 fis, clone HLUNG2006843	---	0.000996967	0.870767	-114841
639	1553134_s_at	chromosome 9 open reading frame 72	C9orf72	0.00102031	144343	144343
10450	200990_at	tripartite motif-containing 28	TRIM28	0.00099139	0.906802	-110278
24541	215235_at	spectrin, alpha, non-erythrocytic 1 (alpha-fodrin)	SPTAN1	0.000987679	0.882578	-113304
47728	238467_at	CDNA FLJ41419 fis, clone BRHIP2002339	---	0.00102972	0.86763	-115256
21350	212032_s_at	prostate tumor overexpressed gene 1	PTOV1	0.000988545	0.894249	-111826
27449	218152_at	high-mobility group 20A	HMG20A	0.00108844	0.913785	-109435
21587	212269_s_at	minichromosome maintenance complex component 3 associated protein	MCM3AP	0.00106701	0.925602	-108038
45048	235787_at	Transcribed locus	---	0.00100336	0.836071	-119607
47781	238520_at	Transcriptional regulating factor 1	TRERF1	0.00101923	0.908072	-110123
29243	219947_at	C-type lectin domain family 4, member A	CLEC4A	0.00100522	115877	115877
14158	204699_s_at	chromosome 1 open reading frame 107	C1orf107	0.00100733	0.881991	-11338
23226	213915_at	natural killer cell group 7 sequence	NKG7	0.00106424	0.75916	-131725
23622	214311_at	zinc finger protein-like 1	ZFPL1	0.00107485	108139	108139
32507	223217_s_at	nuclear factor of kappa light polypeptide gene enhancer in B-cells inhibitor, ze	NFKBIZ	0.00103361	143982	143982
39477	230211_at	Transcribed locus	---	0.00105024	0.874291	-114378
53872	244610_x_at	Transcribed locus	---	0.00109464	113811	113811
38599	229333_at	Transcribed locus	---	0.00106662	0.871329	-114767
21684	212367_at	fem-1 homolog b (C. elegans)	FEM1B	0.00106057	0.878896	-113779
11981	202521_at	CCCTC-binding factor (zinc finger protein)	CTCF	0.00106092	0.946827	-105616
14249	204790_at	SMAD family member 7	SMAD7	0.00110662	0.815896	-122565
34582	225313_at	chromosome 20 open reading frame 177	C20orf177	0.0010913	0.917621	-108977
27437	218140_x_at	signal recognition particle receptor, B subunit	SRPRB	0.00109577	0.923065	-108335
36002	226735_at	transmembrane anterior posterior transformation 1	TAPT1	0.0011083	117643	117643
